# Supplementary material for: Development and Validation of a Gene-Based Model for Outcome Prediction in Germ Cell Tumors Using a Combined Genomic and Expression Profiling Approach
Source: PLoS One. 2015 Dec 1;10(12):e0142846. doi: 10.1371/journal.pone.0142846 (PMC4666461; doi:10.1371/journal.pone.0142846)
Supplement: S1 Table — (XLSX) [file pone.0142846.s002.xlsx]

## Sheet: Sheet1
Sample	CGH?	Expression Training	Expression Validation?	CGH Training?	CGH Validation?	Site1	Histology2	AFP3	HCG4	HCGN5	LDH6	IGCCCG Risk group (1=good, 2=int, 3=poor)	Best response7	F/u time (1st tx to last f/u) in yrs	2 y DFS (1=DOD, IR, or relapse; 2=NED)8	5 y DSS (1=Dead, 2=Alive)	Surv status at last f/u (1=dead, 2= alive)
052B	Yes	Yes	No	Yes	NO	RPLN	EC,S	11.9	0	N/A	377	1	CR	16.0794	2	2	2
155A	Yes	Yes	No	Yes	NO	Testes	EC,T	1060	11	N/A	1159	3	CR	2.83368	1	1	1
171A	Yes	Yes	No	Yes	NO	mediastinum	EC,T(I,M),TMT	70.7	0.6	N/A	244	3	IR	0.572211	1	1	1
180A	No	Yes	No	No	YES	RPLN	T, EC	0	0		162	1	N/A	18.1676	2	2	2
184B	No	Yes	No	No	YES	lung	T (M)	0	0.5		170	2	CR	17.9321	2	2	2
186B	Yes	Yes	No	Yes	NO	mediastinum	YS	32.8	0	N/A	178	3	CR	2.0178	1	1	1
198A	Yes	Yes	No	Yes	NO	RPLN	CC,EC	53	549	N/A	260	1	IR	14.4586	1	2	2
202A	Yes	Yes	No	Yes	NO	RPLN	EC,YS,T(M),Trophs	408	0.4	N/A	130	1	CR	7.3347	2	2	2
203A	No	Yes	No	No	YES	Mediastinum	EC, T (M), YS, TMT to Rhabdomyosarcoma	29.8	0		590	3	IR	0.547945	1	1	1
208A	Yes	Yes	No	Yes	NO	Testes	EC,YS,T,ITGCN	0	0	N/A	170	1	CR	14.2204	2	2	2
210A	Yes	Yes	No	Yes	NO	RPLN	EC,YS	144	0.5	N/A	127	1	CR	5.84257	2	2	2
214A	Yes	Yes	No	Yes	NO	RPLN	EC,YS	1185	0.4	N/A	232	1	CR	8.79671	2	2	2
215A	Yes	Yes	No	Yes	NO	RPLN	T	27.2	0	N/A	151	1	CR	11.3511	2	2	1
220A	Yes	Yes	No	Yes	NO	RPLN	T	0	0	N/A	154	2	CR	16.6817	2	2	2
221A	Yes	Yes	No	Yes	NO	RPLN	YS	1720	0.9	N/A	146	2	IR	14.6858	1	2	2
222A	No	Yes	No	No	YES	RPLN	YS, EC	90.6	0		287	1	CR	4.12651	2	N/A	2
224A	Yes	Yes	No	Yes	NO	Testes	EC,YS,CC	4330	1890	N/A	2894	3	IR	14.4778	1	2	2
228A	Yes	Yes	No	Yes	NO	RPLN	T	0	0	N/A	172	1	CR	4.4846	2	1	1
231A	Yes	Yes	No	Yes	NO	RPLN	T	0	0	N/A	147	2	CR	0.914442	1	1	1
234A	No	Yes	No	No	YES	RPLN	EC	0	0		178	1	N/A	16.3593	2	2	2
242A	No	Yes	No	No	YES	RPLN	T, YS, EC	0	51.1		167	1	N/A	10.0692	2	2	2
243A	Yes	Yes	No	Yes	NO	RPLN	YS,TMT	N/A	N/A	N/A	N/A	2	IR	1.40178	1	1	1
248A	Yes	Yes	No	Yes	NO	RPLN	EC,T	111	0	N/A	151	1	CR	15.6742	2	2	2
249A	Yes	Yes	No	Yes	NO	Testes	CC,ITGCN	0	155	N/A	202	2	IR	0.561259	1	1	1
256A	Yes	Yes	No	Yes	NO	lung	EC	13.7	1.1	N/A	207	1	CR	4.4627	1	1	1
268A	Yes	Yes	No	Yes	NO	RPLN	EC,T(M)	8	0	N/A	243	1	CR	5.44285	2	2	2
288A	Yes	Yes	No	Yes	NO	mediastinum	YS	2160	0	N/A	212	3	CR	1.48665	1	1	1
289A	Yes	Yes	No	Yes	NO	lung	YS	10.1	0	N/A	152	3	CR	22.2478	2	2	2
299A	Yes	Yes	No	Yes	NO	Testes	T(M),YS,EC,ITGCN	826	2	N/A	169	1	CR	5.70294	2	2	2
303B	No	Yes	No	No	NO	RPLN	YS, EC	5.3	0		165	3	IR	4.06951	1	1	1
305A	No	Yes	No	No	YES	Mediastinum	T, YS	840	0		217	3	IR	13.6257	1	2	2
310A	Yes	Yes	No	Yes	NO	Testes	S,YS,EC	17.1	0.3	N/A	148	1	CR	13.1636	2	2	2
318D	Yes	Yes	No	Yes	NO	retro mass	T(M)	N/A	N/A	N/A	164	1	CR	1.39083	1	N/A	2
349C	No	No	Yes	No	YES	Lung	TMT to Osteosarcoma and ERMS	9.3	0		118	3	CR	2.81725	1	1	1
354B	Yes	Yes	No	Yes	NO	mediastinum	T(M),sarcoma	11.1	0	N/A	193	3	IR	1.57153	1	1	1
371A	Yes	Yes	No	Yes	NO	RPLN	EC	0	0	N/A	160	1	CR	13.6427	2	2	2
372B	Yes	Yes	No	Yes	NO	mediastinum	YS,trophs	6370	0	N/A	219	3	IR	1.60438	1	1	1
373A	Yes	Yes	No	Yes	NO	Testes	EC,YS,ITGCN	64.7	10.3	N/A	359	1	CR	11.5181	2	2	2
385A	Yes	Yes	No	Yes	NO	RPLN	T(M)	12.2	0	N/A	140	1	IR	7.39493	1	2	1
391A	No	Yes	No	No	YES	RPLN	T, CC, EC	45.5	42		140	2	CR	11.7898	2	2	2
393A	No	No	Yes	No	YES	Testes	EC, T (M), ITGCN	2.2	0		153	1	N/A	13.6637	2	2	2
396A	Yes	Yes	No	Yes	NO	axillary LN	EC,T(M)	278	40.4	N/A	435	2	IR	2.27515	1	1	1
401A	Yes	Yes	No	Yes	NO	Mediastinum	YS	680	0	N/A	183	3	IR	0.780287	1	1	1
403A	No	Yes	No	No	YES	RPLN	T	2.6	0		271	1	CR	13.8582	2	2	2
411A	Yes	Yes	No	Yes	NO	RPLN	EC	4.9	11.3	N/A	152	3	CR	5.56057	N/A	2	1
413A	Yes	Yes	No	Yes	NO	Testes	EC,YS,T(I)	4140	3.6	N/A	1203	2	IR	4.21355	1	1	1
414A	No	Yes	No	No	YES	RPLN	Mixed NSGCT, 1˚ EC	0	0		161	2	CR	10.8474	2	2	2
430A	Yes	Yes	No	Yes	NO	Testes	EC,S,ITGCN	0	0	N/A	249	1	CR	5.87543	2	2	2
441A	No	No	Yes	No	YES	Testes	EC, T (M), ITGCN	N/A	N/A		178	1	CR	6.74333	2	2	2
465A	Yes	Yes	No	Yes	NO	Testes	YS,T(M),ITGCN	981.9	N/A	2222	876	2	CR	5.87543	2	2	2
472A	Yes	Yes	No	Yes	NO	Testes	EC,ITGCN	70.7	9.7	N/A	1074	2	CR	9.62902	2	2	2
473A	No	Yes	No	No	YES	Testes	CC, YS, EC, S, T (I), Germ Cell	80		418700	485	3	IR	5.79461	1	2	2
479A	No	Yes	No	No	YES	RPLN	T, YS, EC	15.7		21.6	132	1	N/A	8.85816	2	2	2
490A	No	No	Yes	No	YES	Testes	Syncytiotrophoblasts, YS, EC, T (I, M), ITGCN	887.2		167.2	209	1	CR	5.52387	2	2	2
493A	Yes	Yes	No	Yes	NO	Testes	EC,ITGCN	2.1	0	N/A	221	1	IR	8.07666	1	2	2
497A	Yes	Yes	No	Yes	NO	Testes	EC,ITGCN	1.2	12.9	N/A	177	1	CR	7.9781	2	2	2
499A	No	No	Yes	No	YES	RPLN	EC	0		0	205	1	CR	7.0883	1	2	2
500A	Yes	Yes	No	Yes	NO	Testes	EC,YS,T,ITGCN	51.6	N/A	4.6	191	1	CR	4.10951	2	N/A	2
517B	No	No	Yes	No	YES	Lung	CC	0	132		136	3	IR	1.48493	1	1	1
520A	No	Yes	No	No	YES	RPLN	YS, EC, T (I, M), and Syncytiotrophoblasts	159		4.8	147	2	CR	7.60907	1	2	2
521A	Yes	Yes	No	Yes	NO	RPLN	YS	454.3	N/A	0	162	2	PR	5.42094	1	2	2
526A	Yes	Yes	No	Yes	NO	mesentery & sm. bowel	T(M)	3.2	0	0	278	1	CR	1.86721	N/A	N/A	2
531A	No	No	Yes	No	YES	RPLN	T (I, M)	2.7	0.4	0	130	2	CR	10.6311	2	2	2
532A	Yes	Yes	No	Yes	NO	lung	YS,T(I)	10.3	N/A	0	186	1	CR	1.30595	1	1	1
562A	Yes	Yes	No	Yes	NO	lung	YS	377.9	N/A	0	150	3	IR	0.889802	1	1	1
564A	No	Yes	No	No	YES	RPLN	Germ Cell	1303.8		0	127	3	CR	2.68583	1	1	1
570A	Yes	Yes	No	Yes	NO	lung	T,TMT	7.6	0	0	255	2	IR	1.80698	1	1	1
573A	Yes	Yes	No	Yes	NO	mediastinum	YS	50000	N/A	N/A	154	3	IR	0.851472	1	1	1
580A	No	Yes	No	No	YES	RPLN	T (M)	6	0		137	2	CR	8.12108	1	2	2
582A	Yes	Yes	No	Yes	NO	Testes	EC,ITGCN	2.3	0	N/A	211	1	CR	5.47023	2	2	2
583A	Yes	Yes	No	Yes	NO	Testes	EC,S,ITGCN	10.5	8.4	N/A	166	1	CR	5.21287	2	2	2
584A	Yes	Yes	No	Yes	NO	RPLN	EC	4	2.3	N/A	234	1	CR	5.12526	2	2	2
588A	No	No	Yes	No	YES	Testes	T, CC, YS, EC, ITGCN	182.3		5328	308	2	CR	6.08291	2	2	2
590A	Yes	Yes	No	Yes	NO	s.c. LN	T(I),YS	51849	N/A	4.8	463	3	CR	1.14716	1	1	1
591A	No	No	Yes	No	YES	Testes	YS, EC, T (I), ITGCN	625.1		4.5	146	1	CR	4.03341	2	N/A	2
593A	Yes	Yes	No	Yes	NO	neck LN	T	1.8	N/A	0	133	1	CR	6.80903	2	2	2
594A	Yes	Yes	No	Yes	NO	RPLN	T(I)	5.5	N/A	0	150	1	IR (PR-neg markers)	2.62834	1	N/A	2
595A	No	Yes	No	No	YES	Lung	EC	N/A		N/A	121	1	IR- (PR-neg markers)	6.73445	1	2	2
596A	Yes	Yes	No	Yes	NO	RPLN	T	3.4	N/A	0	245	2	CR	3.60575	2	1	1
600A	No	Yes	No	No	YES	RPLN	T (M)	2.6	0	0	147	1	CR	11.3189	2	2	2
601A	No	Yes	No	No	YES	Lung	CC	3.9		179.9	252	3	IR	0.773224	1	1	1
602A	No	Yes	No	No	YES	RPLN	EC	1.4		0	132	1	N/A	6.95688	2	2	2
603A	No	Yes	No	No	YES	RPLN	EC	3.3	0	0	142	3	N/A	6.32382	2	2	2
606A	No	No	Yes	No	YES	Testes	YS, EC, T (M), ITGCN	43038.3		158.3	1540	3	CR	7.83299	2	2	2
607A	No	No	Yes	No	YES	RPLN	EC	8.3		2.6	N/A	1	N/A	7.95406	2	2	2
608A	No	No	Yes	No	YES	RPLN	TMT	2.6		0	142	1	CR	6.12124	2	2	2
609A	No	No	Yes	No	YES	Mediastinum	YS, T (I, M)	19.5		N/A	131	3	CR	1.20657	1	1	1
610A	No	No	Yes	No	YES	RPLN	TMT	3.4		0	115	1	CR	6.11576	2	2	2
611A	No	No	Yes	No	YES	RPLN	T, YS	390.7		0	159	1	PR-neg markers (IR)	11.6447	2	2	2
612A	No	No	Yes	No	YES	RPLN	T (M)	10.3		0	163	1	CR	5.84474	2	2	2
613A	No	No	Yes	No	YES	Testes	CC, EC, ITGCN	681.8		12500	216	2	CR	6.705	2	2	2
614A	No	No	Yes	No	YES	RPLN	TMT	2		0	172	2	CR	2.86105	1	1	1
615A	No	No	Yes	No	YES	Mediastinum	YS	201.4		0	185	3	IR	1.12449	1	1	1
616A	No	No	Yes	No	YES	Lung	YS	6.6		0	188	3	CR	1.11354	1	1	1
617A	No	No	Yes	No	YES	Testes	YS, EC, ITGCN	3.4		3.2	170	1	CR	5.25787	2	2	2
620A	No	No	Yes	No	YES	Testes	EC, S, ITGCN	1.9		0	368	2	CR	5.41432	2	2	2
621A	No	No	Yes	No	YES	RPLN	YS	16831.1		0	305	1	IR	0.915068	1	1	1
622A	No	No	Yes	No	YES	Lung	CC	N/A		N/A	113	3	IR	2.2274	1	1	1
624A	No	No	Yes	No	YES	RPLN	T (M)	3		0	167	1	CR	5.61698	2	2	2
625A	No	No	Yes	No	YES	Testes	YS, S, T (I, M), ITGCN	884.8		2.5	215	1	CR	5.06892	2	2	2
626A	No	No	Yes	No	YES	Testes	YS, EC, ITGCN	13.6		168	9	1	CR	5.04153	2	2	2
629A	No	No	Yes	No	YES	RPLN	T (M)	80.7		107.5	124	2	CR	5.00046	2	2	2
630A	No	No	Yes	No	YES	Testes	YS, EC, T (I), ITGCN	40.7		13.7	168	1	CR	3.59206	2	N/A	2
632A	No	No	Yes	No	YES	Testes	EC, ITGCN	150.5		9.4	453	1	N/A	3.07461	2	N/A	2
633A	No	No	Yes	No	YES	Testes	YS, EC, T (I)	22.6		33.1	267	1	CR	3.31051	2	N/A	2
634A	No	No	Yes	No	YES	Spermatic Cord	Trophoblastic tumor (primarily cytotrophoblasts)	3.2		98.4	101	2	CR	3.44422	1	1	1
636A	No	No	Yes	No	YES	Mediastinum	TMT	63.4	<2.0	N/A	N/A	3	IR	6.05827	1	2	2
638A	No	No	Yes	No	YES	Mediastinum	TMT to Neuroendocrine Carcinoma & Adenocarcinoma	882	Negative	N/A	N/A	3	IR	0.89589	1	1	1
