# Supplementary material for: Development and Validation of a Gene-Based Model for Outcome Prediction in Germ Cell Tumors Using a Combined Genomic and Expression Profiling Approach
Source: PLoS One. 2015 Dec 1;10(12):e0142846. doi: 10.1371/journal.pone.0142846 (PMC4666461; doi:10.1371/journal.pone.0142846)
Supplement: S2 Table — (XLSX) [file pone.0142846.s003.xlsx]

## Sheet: Sheet1
ProbeName	Position	GeneName	Chr	Start	End	372B	385A	586A
A_14_P112718	chr1:000604268-000604327	AK125248	1	604268	604327	-0.0639066	-0.0212161	-0.0157255
A_14_P201353	chr1:000799622-000799681	chr1:000799622-000799681	1	799622	799681	-0.188739	-0.173205	-0.0205855
A_14_P108353	chr1:000801796-000801852	FLJ22639	1	801796	801852	-0.168267	-0.0492842	0.0136994
A_14_P129881	chr1:000827354-000827412	LOC284591	1	827354	827412	-0.139996	-0.0907116	0.00151307
A_14_P114030	chr1:001059676-001059720	FLJ20584	1	1059676	1059720	0.0146994	-0.136856	-0.00536305
A_14_P139527	chr1:001089934-001089993	FLJ20584	1	1089934	1089993	-0.0647405	-0.250386	0.0172293
A_14_P118340	chr1:001139597-001139656	chr1:001139597-001139656	1	1139597	1139656	0.0023308	-0.0553022	-0.0278396
A_14_P106890	chr1:001160693-001160740	FLJ36119	1	1160693	1160740	0.0688425	0.0281194	0.0943763
A_14_P122641	chr1:001192357-001192416	Cab45	1	1192357	1192416	-0.0589314	-0.184115	-0.0323814
A_14_P107170	chr1:001206074-001206119	Cab45	1	1206074	1206119	0.0209526	-0.0464448	0.0153039
A_14_P100766	chr1:001229283-001229342	UBE2J2	1	1229283	1229342	-0.0257179	-0.242221	-0.0325934
A_14_P118104	chr1:001257907-001257955	SCNN1D	1	1257907	1257955	0.0192852	-0.113946	0.0211291
A_14_P117253	chr1:001275949-001275994	CENTB5	1	1275949	1275994	0.0176335	0.0125596	0.0361723
A_14_P129407	chr1:001285365-001285409	PUSL1	1	1285365	1285409	0.0454166	0.050464	0.0591482
A_14_P200001	chr1:001286916-001286963	FLJ20542	1	1286916	1286963	0.01968	0.00282691	0.0532875
A_14_P103811	chr1:001289083-001289130	FLJ20542	1	1289083	1289130	0.00896318	-0.157788	0.00902239
A_14_P119666	chr1:001299091-001299136	FLJ20542	1	1299091	1299136	-0.0117488	-0.0874414	-0.00325194
A_14_P100799	chr1:001532086-001532140	AI264611	1	1532086	1532140	-0.0359443	-0.227654	0.00385884
A_14_P121179	chr1:001536308-001536363	ATAD3A	1	1536308	1536363	0.0486424	-0.11082	0.0622953
A_14_P115318	chr1:001583815-001583869	HSPC182	1	1583815	1583869	-0.05048	-0.132246	0.0161041
A_14_P136289	chr1:001590570-001590629	HSPC182	1	1590570	1590629	0.0164396	-0.174185	0.0156023
A_14_P106465	chr1:001698583-001698642	SLC35E2	1	1698583	1698642	-0.0132613	0.0074699	0.153389
A_14_P108381	chr1:001741058-001741117	FLJ13052	1	1741058	1741117	0.00101028	-0.189809	0.026879
A_14_P122741	chr1:001748860-001748915	chr1:001748860-001748915	1	1748860	1748915	0.0542691	0.00751743	0.0623692
A_14_P105300	chr1:001802772-001802831	GNB1	1	1802772	1802831	-0.0282476	-0.0935833	-0.00115749
A_14_P100165	chr1:001818951-001819010	GNB1	1	1818951	1819010	-0.00271896	-0.247496	0.00699015
A_14_P127224	chr1:001852687-001852746	GNB1	1	1852687	1852746	-0.0241113	0.0496889	0.0520193
A_14_P131252	chr1:002075815-002075874	PRKCZ	1	2075815	2075874	-0.0638861	-0.274253	0.0392556
A_14_P119279	chr1:002102641-002102700	PRKCZ	1	2102641	2102700	0.0079442	-0.128675	0.0450416
A_14_P107151	chr1:002112471-002112520	PRKCZ	1	2112471	2112520	-0.0608702	-0.111448	0.000654753
A_14_P111876	chr1:002145395-002145454	PRKCZ	1	2145395	2145454	0.0482685	-0.128134	0.0690426
A_14_P112019	chr1:002153093-002153141	FLJ31031	1	2153093	2153141	0.053727	-0.0839215	0.111336
A_14_P136313	chr1:002176275-002176320	AK126870	1	2176275	2176320	0.00846165	-0.148506	0.0488506
A_14_P109003	chr1:002206409-002206468	SKI	1	2206409	2206468	-0.0344418	-0.189406	0.0366342
A_14_P112605	chr1:002230620-002230679	SKI	1	2230620	2230679	-0.0358748	-0.127175	-0.0473979
A_14_P104756	chr1:002270694-002270753	SKI	1	2270694	2270753	0.115276	-0.0639529	0.0736219
A_14_P134973	chr1:002292917-002292976	FLJ13941	1	2292917	2292976	0.0188058	-0.0251725	0.0305165
A_14_P102537	chr1:002313374-002313433	FLJ13941	1	2313374	2313433	-0.0404854	-0.215312	0.000869499
A_14_P129878	chr1:002349176-002349235	FLJ13941	1	2349176	2349235	0.0156774	-0.189909	0.0400309
A_14_P105772	chr1:002357714-002357772	RER1	1	2357714	2357772	-0.0510224	-0.15302	-0.00670375
A_14_P132953	chr1:002371840-002371899	PEX10	1	2371840	2371899	-0.124549	-0.270897	-0.0858877
A_14_P137749	chr1:002445561-002445617	PLCL4	1	2445561	2445617	0.0581726	-0.158401	0.0540685
A_14_P116207	chr1:002469093-002469152	chr1:002469093-002469152	1	2469093	2469152	0.0300133	-0.118583	0.0287804
A_14_P132328	chr1:002488099-002488158	PANK4	1	2488099	2488158	0.0268645	-0.158267	0.0593611
A_14_P130946	chr1:002521526-002521583	TNFRSF14	1	2521526	2521583	0.021703	-0.176372	0.0418194
A_14_P105255	chr1:002553567-002553612	MGC26818	1	2553567	2553612	-0.0721032	-0.141555	-0.026038
A_14_P126826	chr1:002574555-002574614	MELL1	1	2574555	2574614	0.0268323	-0.197312	0.0231466
A_14_P118408	chr1:002880675-002880734	chr1:002880675-002880734	1	2880675	2880734	-0.00945878	-0.199379	0.00343748
A_14_P122615	chr1:002961144-002961190	chr1:002961144-002961190	1	2961144	2961190	-0.130178	-0.282983	-0.111353
A_14_P107123	chr1:002999576-002999635	FLJ42875	1	2999576	2999635	-0.0486042	-0.224533	0.0387161
A_14_P119663	chr1:003068051-003068110	PRDM16	1	3068051	3068110	-0.075779	-0.156486	-0.0586417
A_14_P136140	chr1:003125822-003125875	PRDM16	1	3125822	3125875	0.0510481	-0.0433802	0.0563623
A_14_P117061	chr1:003184180-003184239	PRDM16	1	3184180	3184239	-0.0224891	-0.110875	0.0274174
A_14_P132285	chr1:003266829-003266888	PRDM16	1	3266829	3266888	-0.0380463	-0.113462	0.0406541
A_14_P117317	chr1:003365842-003365901	PRDM16	1	3365842	3365901	0.0355005	-0.122487	-0.0690806
A_14_P101275	chr1:003413337-003413395	ARHGEF16	1	3413337	3413395	-0.0499457	-0.120207	-0.0127551
A_14_P200652	chr1:003568451-003568510	LOC127262	1	3568451	3568510	-0.050849	-0.196402	-0.00673085
A_14_P124818	chr1:003569810-003569868	ENST00000355885	1	3569810	3569868	0.0180181	-0.162837	0.0486648
A_14_P110285	chr1:003585455-003585514	WDR8	1	3585455	3585514	-0.0176501	-0.119246	-0.0116103
A_14_P108865	chr1:003605182-003605241	TP73	1	3605182	3605241	0.0139965	-0.160268	0.0388094
A_14_P123511	chr1:003630384-003630432	TP73	1	3630384	3630432	0.00845714	-0.0410051	0.0260662
A_14_P134062	chr1:003676833-003676892	ENST00000343517	1	3676833	3676892	-0.0486632	-0.269127	-0.060852
A_14_P103984	chr1:003699297-003699356	FLJ32825	1	3699297	3699356	0.0228318	-0.209914	0.0901342
A_14_P107069	chr1:003732467-003732526	KIAA1185	1	3732467	3732526	0.000246028	-0.258804	0.0216683
A_14_P104791	chr1:003752850-003752909	KIAA0562	1	3752850	3752909	-0.0761462	-0.265585	0.0177282
A_14_P109063	chr1:003792103-003792153	KIAA0562	1	3792103	3792153	-0.0018163	0.00623895	0.0107443
A_14_P106949	chr1:003798798-003798856	DFFB	1	3798798	3798856	0.0136227	-0.0715957	0.0529146
A_14_P108932	chr1:003819558-003819617	DFFB	1	3819558	3819617	-0.00474902	-0.146172	0.0693616
A_14_P201751	chr1:003823207-003823263	DFFB	1	3823207	3823263	0.0186269	-0.127463	0.066938
A_14_P132959	chr1:003981156-003981215	chr1:003981156-003981215	1	3981156	3981215	-0.0700448	-0.0484925	-0.0105765
A_14_P103698	chr1:004227281-004227340	LOC401937	1	4227281	4227340	-0.00399952	-0.204433	0.0228063
A_14_P104345	chr1:004391638-004391697	AX748168	1	4391638	4391697	-0.023018	-0.162973	0.00287871
A_14_P113580	chr1:004539574-004539633	chr1:004539574-004539633	1	4539574	4539633	-0.0417418	-0.0885783	-0.0577009
A_14_P122077	chr1:004648226-004648285	SHREW1	1	4648226	4648285	0.0408102	-0.0651416	0.0288359
A_14_P100663	chr1:004689479-004689538	SHREW1	1	4689479	4689538	-0.0779643	-0.188794	-0.0234418
A_14_P127161	chr1:004753696-004753743	SHREW1	1	4753696	4753743	-0.0483278	-0.218232	-0.0609697
A_14_P201527	chr1:004754032-004754091	SHREW1	1	4754032	4754091	-0.0489273	-0.244739	-0.0558116
A_14_P107297	chr1:004933122-004933181	chr1:004933122-004933181	1	4933122	4933181	-0.0486947	-0.231308	0.00535957
A_14_P124386	chr1:005163299-005163358	chr1:005163299-005163358	1	5163299	5163358	-0.0993061	-0.271502	-0.0404961
A_14_P105053	chr1:005322117-005322176	LOC126772	1	5322117	5322176	-0.047217	-0.106879	0.00269735
A_14_P200705	chr1:005854579-005854638	chr1:005854579-005854638	1	5854579	5854638	0.00716365	-0.115528	0.0526251
A_14_P104005	chr1:005857967-005858011	NPHP4	1	5857967	5858011	-0.00760969	-0.0114095	0.0129252
A_14_P101483	chr1:005882840-005882890	NPHP4	1	5882840	5882890	-0.0147252	-0.0899183	-0.0324006
A_14_P101383	chr1:005900889-005900948	NPHP4	1	5900889	5900948	0.0678649	-0.104763	0.0641185
A_14_P119373	chr1:005929828-005929887	NPHP4	1	5929828	5929887	-0.0106914	-0.182449	0.0496898
A_14_P100831	chr1:005952470-005952529	NPHP4	1	5952470	5952529	-0.0680125	-0.236958	0.0108959
A_14_P128234	chr1:005983938-005983997	NPHP4	1	5983938	5983997	-0.0357061	-0.154171	-0.0012199
A_14_P117642	chr1:006008755-006008814	THC2131802	1	6008755	6008814	-0.0140549	-0.178589	0.0319457
A_14_P110098	chr1:006062430-006062489	KCNAB2	1	6062430	6062489	-0.0739218	-0.302659	0.0055561
A_14_P104015	chr1:006092826-006092885	KCNAB2	1	6092826	6092885	-0.0706169	-0.240876	0.00973054
A_14_P138100	chr1:006146798-006146848	CHD5	1	6146798	6146848	-0.0414266	-0.174037	0.0244279
A_14_P136663	chr1:006171411-006171469	CHD5	1	6171411	6171469	-0.12387	-0.318437	-0.0361487
A_14_P101826	chr1:006183681-006183740	RPL22	1	6183681	6183740	-0.0575427	-0.14286	-0.0155538
A_14_P122604	chr1:006185085-006185144	RPL22	1	6185085	6185144	0.0714178	-0.165573	0.0704275
A_14_P130153	chr1:006192646-006192705	RPL22	1	6192646	6192705	-0.00261601	-0.181338	0.0305769
A_14_P131534	chr1:006215027-006215079	FLJ32096	1	6215027	6215079	-0.0167089	-0.068718	0.0164612
A_14_P124191	chr1:006215503-006215562	FLJ32096	1	6215503	6215562	-0.0384214	-0.20792	0.035132
A_14_P131305	chr1:006216770-006216828	ICMT	1	6216770	6216828	-0.0147478	-0.211788	0.0519728
A_14_P132032	chr1:006228712-006228768	ICMT	1	6228712	6228768	-0.0401185	-0.203125	0.0229479
A_14_P120489	chr1:006233281-006233330	MGC40168	1	6233281	6233330	0.0170052	-0.0527053	0.0300938
A_14_P132897	chr1:006275759-006275818	BACH	1	6275759	6275818	-0.0233954	-0.185882	-0.00979658
A_14_P119882	chr1:006318590-006318649	BACH	1	6318590	6318649	-0.0479562	-0.188528	0.0261574
A_14_P137052	chr1:006354408-006354467	BACH	1	6354408	6354467	0.0302677	-0.189426	0.0710048
A_14_P136824	chr1:006381267-006381326	BACH	1	6381267	6381326	-0.0337431	-0.154959	-0.00683403
A_14_P104725	chr1:006431791-006431838	ESPN	1	6431791	6431838	0.0452632	-0.0873664	-0.0127077
A_14_P121643	chr1:006458402-006458461	TNFRSF25	1	6458402	6458461	0.0719444	-0.0570405	0.0689187
A_14_P112217	chr1:006478420-006478479	KIAA0720	1	6478420	6478479	-0.00618742	-0.0800559	0.0302347
A_14_P122977	chr1:006515571-006515630	chr1:006515571-006515630	1	6515571	6515630	-0.0494203	-0.201769	-0.0312376
A_14_P122911	chr1:006536152-006536210	FLJ23323	1	6536152	6536210	-0.0867578	-0.282194	-0.036095
A_14_P112679	chr1:006554865-006554911	TAS1R1	1	6554865	6554911	0.017436	0.0232039	0.0422584
A_14_P138039	chr1:006579079-006579131	HKR3	1	6579079	6579131	-0.019471	-0.113453	0.0117831
A_14_P120591	chr1:006582840-006582885	HKR3	1	6582840	6582885	-0.0552344	-0.063306	-0.0501035
A_14_P124673	chr1:006589685-006589733	KLHL21	1	6589685	6589733	0.000473616	-0.0639535	0.0307937
A_14_P128259	chr1:006613363-006613422	PHF13	1	6613363	6613422	-0.0322722	-0.222743	-0.0116704
A_14_P127925	chr1:006618295-006618352	PHF13	1	6618295	6618352	0.0310579	-0.0224473	0.0506898
A_14_P200002	chr1:006628471-006628516	THAP3	1	6628471	6628516	-0.120353	-0.142873	-0.0651981
A_14_P200003	chr1:006628657-006628714	DNAJC11	1	6628657	6628714	-0.106167	-0.245185	-0.0630635
A_14_P133701	chr1:006629911-006629970	DNAJC11	1	6629911	6629970	0.00210331	-0.140284	0.0386216
A_14_P108954	chr1:006648215-006648269	DNAJC11	1	6648215	6648269	0.0323841	0.017367	0.00646415
A_14_P109402	chr1:006693843-006693902	DNAJC11	1	6693843	6693902	0.0274192	-0.113639	-0.00291689
A_14_P131783	chr1:006873413-006873472	CAMTA1	1	6873413	6873472	-0.0579056	-0.278549	-0.0016718
A_14_P121868	chr1:007071446-007071505	CAMTA1	1	7071446	7071505	0.00851946	-0.155385	0.0793628
A_14_P101558	chr1:007213392-007213451	CAMTA1	1	7213392	7213451	-0.0450495	-0.214347	-0.00847714
A_14_P116327	chr1:007404070-007404129	CAMTA1	1	7404070	7404129	0.0612981	-0.0205454	0.0405702
A_14_P126340	chr1:007618291-007618350	CAMTA1	1	7618291	7618350	0.0773285	-0.232962	0.0567613
A_14_P201873	chr1:007771042-007771101	VAMP3	1	7771042	7771101	0.0343299	-0.0872621	0.0459761
A_14_P102974	chr1:007772404-007772463	VAMP3	1	7772404	7772463	-0.0242374	-0.240677	0.0067177
A_14_P110414	chr1:007816094-007816153	PER3	1	7816094	7816153	0.0125058	-0.0701545	0.0217906
A_14_P100330	chr1:007841925-007841984	UTS2	1	7841925	7841984	-0.00133673	-0.21001	0.0058857
A_14_P200004	chr1:007846298-007846357	UTS2	1	7846298	7846357	-0.0615741	-0.260494	0.0428506
A_14_P132155	chr1:007914452-007914510	TNFRSF9	1	7914452	7914510	-0.0740614	-0.141785	-0.00897574
A_14_P124195	chr1:007970579-007970638	PARK7	1	7970579	7970638	0.0140647	-0.13017	-0.0068173
A_14_P129021	chr1:008012166-008012225	MIG-6	1	8012166	8012225	-0.0047097	-0.142637	0.0325796
A_14_P120934	chr1:008115249-008115308	AK130268	1	8115249	8115308	-0.1333	-0.206839	-0.121618
A_14_P201120	chr1:008329445-008329504	DNB5	1	8329445	8329504	0.00175822	-0.162096	-0.00221322
A_14_P102924	chr1:008348762-008348821	RERE	1	8348762	8348821	-0.0694647	-0.240305	-0.0613598
A_14_P115676	chr1:008381041-008381100	RERE	1	8381041	8381100	-0.0271631	-0.241058	0.0160607
A_14_P125973	chr1:008452338-008452397	RERE	1	8452338	8452397	0.0397451	-0.0813556	-0.00296632
A_14_P114567	chr1:008520137-008520194	RERE	1	8520137	8520194	0.0544052	0.010603	0.0384777
A_14_P201486	chr1:008520342-008520391	RERE	1	8520342	8520391	-0.0218251	-0.0822789	-0.00870487
A_14_P138139	chr1:008703873-008703932	RERE	1	8703873	8703932	0.00562862	-0.14359	-0.0400739
A_14_P100952	chr1:008786756-008786815	RERE	1	8786756	8786815	-0.0338119	-0.190304	0.00984114
A_14_P139236	chr1:008817839-008817898	chr1:008817839-008817898	1	8817839	8817898	0.00230151	-0.114175	0.0133953
A_14_P101347	chr1:008858047-008858106	ENO1	1	8858047	8858106	0.0438149	-0.121446	0.0380102
A_14_P133113	chr1:008867687-008867746	ENO1	1	8867687	8867746	0.0245664	-0.096701	-0.0305002
A_14_P115114	chr1:008945654-008945710	CA6	1	8945654	8945710	0.0181241	-0.154749	0.00993198
A_14_P129614	chr1:008969315-008969374	CA6	1	8969315	8969374	0.0447227	0.00438684	0.0407776
A_14_P104356	chr1:009035497-009035549	SLC2A5	1	9035497	9035549	-0.0542052	-0.146032	0.00516099
A_14_P125612	chr1:009041987-009042034	SLC2A5	1	9041987	9042034	0.102442	0.156216	0.0495857
A_14_P127788	chr1:009058817-009058876	SLC2A5	1	9058817	9058876	0.0162641	-0.10046	0.0657143
A_14_P129110	chr1:009096181-009096240	GPR157	1	9096181	9096240	-0.0326019	-0.16056	-0.025839
A_14_P113153	chr1:009122363-009122418	GPR157	1	9122363	9122418	0.00659171	-0.176177	-0.00528404
A_14_P130736	chr1:009240569-009240627	H6PD	1	9240569	9240627	-0.0544038	-0.183473	-0.0365967
A_14_P101704	chr1:009290423-009290482	SSB1	1	9290423	9290482	-0.0833432	-0.27133	-0.00607586
A_14_P136495	chr1:009311404-009311463	SSB1	1	9311404	9311463	0.0472506	-0.0819307	0.0775362
A_14_P117181	chr1:009344114-009344173	SSB1	1	9344114	9344173	-0.0873012	-0.297256	-0.030436
A_14_P133115	chr1:009437787-009437846	chr1:009437787-009437846	1	9437787	9437846	-0.0116221	-0.101295	-0.01529
A_14_P126413	chr1:009538891-009538950	MGC4399	1	9538891	9538950	-0.0084006	-0.16804	-0.0242088
A_14_P108173	chr1:009561580-009561638	MGC4399	1	9561580	9561638	-0.0443182	-0.227978	0.014422
A_14_P202076	chr1:009577057-009577116	THC2086027	1	9577057	9577116	-0.0162796	-0.176189	0.0128869
A_14_P131532	chr1:009705786-009705845	PIK3CD	1	9705786	9705845	0.045146	-0.0929725	0.0693461
A_14_P110458	chr1:009778925-009778984	CLSTN1	1	9778925	9778984	0.0315533	-0.0736323	0.0121829
A_14_P135946	chr1:009813478-009813537	CLSTN1	1	9813478	9813537	0.020755	-0.152185	0.0592897
A_14_P123852	chr1:009844615-009844674	CTNNBIP1	1	9844615	9844674	0.0104486	-0.0872645	0.0763438
A_14_P129745	chr1:009870460-009870519	CTNNBIP1	1	9870460	9870519	-0.0493494	-0.243038	0.0100096
A_14_P132259	chr1:009898993-009899052	THC2037606	1	9898993	9899052	0.0207024	-0.13606	0.0975481
A_14_P105463	chr1:009924623-009924682	LZIC	1	9924623	9924682	-0.0258205	-0.203778	-0.0403346
A_14_P107570	chr1:009935219-009935277	LZIC	1	9935219	9935277	0.0218386	-0.0552098	0.0439781
A_14_P127318	chr1:009975460-009975517	NMNAT1	1	9975460	9975517	-0.0317063	-0.149778	-0.0902639
A_14_P139912	chr1:009993973-009994027	RBP7	1	9993973	9994027	-0.00277049	-0.237553	0.00420531
A_14_P125508	chr1:010049439-010049498	UBE4B	1	10049439	10049498	-0.021193	-0.241245	-0.0377869
A_14_P113054	chr1:010129381-010129440	UBE4B	1	10129381	10129440	0.0417692	-0.205735	0.0019464
A_14_P124250	chr1:010175084-010175143	UBE4B	1	10175084	10175143	-0.0508235	0.0815794	0.0853035
A_14_P129141	chr1:010216478-010216537	KIF1B	1	10216478	10216537	-0.026182	-0.246069	0.0057928
A_14_P126766	chr1:010245593-010245652	KIF1B	1	10245593	10245652	0.0212371	-0.233146	-0.0101922
A_14_P112944	chr1:010291192-010291251	KIF1B	1	10291192	10291251	-0.0115669	-0.231095	0.0193569
A_14_P127621	chr1:010336395-010336454	KIF1B	1	10336395	10336454	0.0371746	-0.132188	0.0140075
A_14_P134581	chr1:010375249-010375308	KIF1B	1	10375249	10375308	-0.022514	-0.196782	0.0214149
A_14_P139581	chr1:010409708-010409767	PGD	1	10409708	10409767	-0.037356	-0.0790504	0.00472351
A_14_P121257	chr1:010428980-010429036	APITD1	1	10428980	10429036	0.0594147	-0.232742	0.134148
A_14_P134446	chr1:010445134-010445193	CORT	1	10445134	10445193	0.0883889	0.131433	0.0477411
A_14_P134388	chr1:010455996-010456044	DFFA	1	10455996	10456044	-0.0258394	-0.0247549	0.0733389
A_14_P126703	chr1:010464637-010464696	DFFA	1	10464637	10464696	-0.0855375	-0.189176	-0.0401885
A_14_P136321	chr1:010465939-010465998	DFFA	1	10465939	10465998	-0.0588762	-0.209109	-0.0154732
A_14_P136647	chr1:010495198-010495257	PEX14	1	10495198	10495257	0.0522362	-0.127333	0.077131
A_14_P117037	chr1:010530482-010530541	PEX14	1	10530482	10530541	0.0168198	-0.139499	-0.00751381
A_14_P135931	chr1:010596515-010596574	PEX14	1	10596515	10596574	-0.0329258	-0.0840863	0.0117813
A_14_P112528	chr1:010625000-010625059	PEX14	1	10625000	10625059	-0.109876	-0.252875	-0.0563759
A_14_P113598	chr1:010649605-010649663	FLJ20321	1	10649605	10649663	-0.28396	-0.364765	-0.215502
A_14_P133526	chr1:010666976-010667035	ENST00000344008	1	10666976	10667035	-0.0923116	-0.332322	-0.0470121
A_14_P117331	chr1:010687344-010687403	ENST00000344008	1	10687344	10687403	0.0301819	-0.104582	0.0643098
A_14_P201005	chr1:010706767-010706826	ENST00000344008	1	10706767	10706826	-0.0182675	-0.218006	-0.0303331
A_14_P133492	chr1:010947598-010947657	FLJ37118	1	10947598	10947657	-0.0418173	-0.237876	0.0192177
A_14_P114459	chr1:010970433-010970492	chr1:010970433-010970492	1	10970433	10970492	-0.00801495	-0.0640606	0.0224457
A_14_P109351	chr1:011014627-011014686	TARDBP	1	11014627	11014686	0.0922342	-0.125306	0.0758134
A_14_P114908	chr1:011019572-011019631	TARDBP	1	11019572	11019631	-0.119038	-0.33521	-0.0170552
A_14_P124408	chr1:011032176-011032235	MASP2	1	11032176	11032235	0.0152085	-0.0867685	0.00555109
A_14_P104235	chr1:011048893-011048944	chr1:011048893-011048944	1	11048893	11048944	0.014264	-0.00686379	0.0157956
A_14_P103975	chr1:011050935-011050981	SRM	1	11050935	11050981	-0.0354038	-0.235251	-0.0174074
A_14_P137318	chr1:011068534-011068592	EXOSC10	1	11068534	11068592	-0.000104571	-0.145677	0.0413223
A_14_P117525	chr1:011075200-011075259	EXOSC10	1	11075200	11075259	-0.0679622	-0.234755	0.0519932
A_14_P134809	chr1:011101503-011101562	FRAP1	1	11101503	11101562	-0.0164807	-0.236379	0.0288196
A_14_P117053	chr1:011183734-011183785	FRAP1	1	11183734	11183785	0.021739	-0.0686619	0.0885363
A_14_P135031	chr1:011185536-011185595	FRAP1	1	11185536	11185595	-0.0800605	-0.114166	-0.0026933
A_14_P122038	chr1:011205110-011205168	FRAP1	1	11205110	11205168	-0.0189959	-0.152962	-0.0187848
A_14_P136185	chr1:011227769-011227828	FRAP1	1	11227769	11227828	-0.0364724	-0.0638021	0.0367751
A_14_P128013	chr1:011252879-011252938	FRAP1	1	11252879	11252938	0.0551844	-0.119226	0.0351968
A_14_P121354	chr1:011277697-011277756	TERE1	1	11277697	11277756	0.0305695	-0.200044	0.0491721
A_14_P200799	chr1:011297100-011297159	chr1:011297100-011297159	1	11297100	11297159	0.0177143	-0.0654674	0.0238427
A_14_P122885	chr1:011645419-011645478	FBXO2	1	11645419	11645478	0.0856856	-0.239899	0.0373794
A_14_P136034	chr1:011652677-011652732	FBXO44	1	11652677	11652732	-0.0482523	-0.231515	-0.011784
A_14_P102556	chr1:011665568-011665624	FBXO6	1	11665568	11665624	-0.054448	-0.263409	0.00151818
A_14_P137142	chr1:011669400-011669447	MAD2L2	1	11669400	11669447	-0.0241579	-0.141516	0.0526912
A_14_P104249	chr1:011673730-011673789	MAD2L2	1	11673730	11673789	0.103172	-0.0988387	0.0779801
A_14_P123003	chr1:011694814-011694873	LOC374946	1	11694814	11694873	-0.067918	-0.269992	-0.029165
A_14_P125960	chr1:011738617-011738676	AGTRAP	1	11738617	11738676	-0.0558553	-0.199614	-0.0308649
A_14_P134737	chr1:011788695-011788743	MTHFR	1	11788695	11788743	-0.0166512	-0.111313	0.00150932
A_14_P139194	chr1:011799365-011799423	MTHFR	1	11799365	11799423	5.11524e-06	-0.0795656	0.0930545
A_14_P115457	chr1:011835204-011835263	CLCN6	1	11835204	11835263	-0.055871	-0.218988	0.00401159
A_14_P139620	chr1:011840132-011840188	NPPA	1	11840132	11840188	-0.0549597	-0.169937	0.00558466
A_14_P134055	chr1:011851792-011851851	NPPB	1	11851792	11851851	-0.00506094	-0.133176	-0.0116959
A_14_P116760	chr1:011887644-011887703	chr1:011887644-011887703	1	11887644	11887703	-0.00723056	-0.0723949	0.02329
A_14_P114009	chr1:011914633-011914689	MGC33867	1	11914633	11914689	-0.0554691	-0.156644	0.0323271
A_14_P110411	chr1:011917914-011917970	MGC33867	1	11917914	11917970	-0.0202191	-0.044635	0.0113948
A_14_P131073	chr1:011963612-011963671	PLOD1	1	11963612	11963671	-0.0116022	-0.110391	0.0736257
A_14_P120977	chr1:011969817-011969873	chr1:011969817-011969873	1	11969817	11969873	-0.0289138	-0.216313	-0.0349178
A_14_P132643	chr1:012007652-012007710	MFN2	1	12007652	12007710	0.014966	-0.169994	0.102608
A_14_P115034	chr1:012014600-012014645	FLJ12438	1	12014600	12014645	0.00799416	-0.0871344	0.0412365
A_14_P107616	chr1:012018537-012018588	FLJ12438	1	12018537	12018588	-0.0466176	-0.066085	-0.108931
A_14_P121213	chr1:012061395-012061454	TNFRSF8	1	12061395	12061454	0.0609091	-0.111497	0.112477
A_14_P104250	chr1:012110205-012110264	TNFRSF8	1	12110205	12110264	-0.0421411	-0.21466	-0.0341074
A_14_P130227	chr1:012178237-012178296	TNFRSF1B	1	12178237	12178296	-0.021837	-0.0478177	0.0243495
A_14_P200780	chr1:012188261-012188318	TNFRSF1B	1	12188261	12188318	-0.0352041	-0.0640663	0.024756
A_14_P109509	chr1:012597666-012597725	DHRS3	1	12597666	12597725	-0.0102738	-0.114124	0.000472086
A_14_P104034	chr1:012611675-012611732	DHRS3	1	12611675	12611732	-0.0173931	-0.163976	0.0143591
A_14_P127931	chr1:012644402-012644461	ENST00000341434	1	12644402	12644461	-0.0742436	-0.156031	-0.0399866
A_14_P137496	chr1:012740597-012740652	MGC35194	1	12740597	12740652	0.0216911	-0.0405133	0.0640001
A_14_P128536	chr1:012795076-012795132	ENST00000332296	1	12795076	12795132	-0.0632004	-0.267889	0.0192141
A_14_P109696	chr1:012851690-012851749	LOC65122	1	12851690	12851749	-0.0453765	-0.145959	0.0359057
A_14_P200684	chr1:012853030-012853081	LOC65122	1	12853030	12853081	-0.0317757	-0.181396	0.0997161
A_14_P104779	chr1:013100965-013100913	chr1:013100965-013100913	1	13100965	13100913	-0.0206552	-0.0739037	-0.15694
A_14_P123143	chr1:013612563-013612622	chr1:013612563-013612622	1	13612563	13612622	-0.0877843	-0.259918	0.0192556
A_14_P104143	chr1:013660268-013660327	T1A-2	1	13660268	13660327	-0.0552943	-0.143355	0.0430961
A_14_P130035	chr1:013686226-013686282	T1A-2	1	13686226	13686282	0.109691	0.0962019	0.0485179
A_14_P102840	chr1:013776659-013776718	PRDM2	1	13776659	13776718	-0.0183128	-0.195773	0.0113733
A_14_P132547	chr1:013804586-013804645	PRDM2	1	13804586	13804645	-0.0306394	-0.242797	-0.0213247
A_14_P103022	chr1:013858297-013858356	PRDM2	1	13858297	13858356	-0.0097667	-0.0917952	0.000486895
A_14_P127263	chr1:013870224-013870283	PRDM2	1	13870224	13870283	0.0506205	-0.230114	0.033168
A_14_P127263	chr1:013870224-013870283	PRDM2	1	13870224	13870283	0.042032	-0.21083	0.0445793
A_14_P127263	chr1:013870224-013870283	PRDM2	1	13870224	13870283	0.0800938	-0.233527	-0.00849374
A_14_P110724	chr1:014048508-014048567	chr1:014048508-014048567	1	14048508	14048567	-0.0629072	-0.20932	-0.0521925
A_14_P112517	chr1:014212243-014212302	chr1:014212243-014212302	1	14212243	14212302	-0.0846571	-0.174523	0.0169331
A_14_P102586	chr1:014355063-014355122	chr1:014355063-014355122	1	14355063	14355122	-0.008815	-0.110435	-0.00139873
A_14_P124850	chr1:014554092-014554151	chr1:014554092-014554151	1	14554092	14554151	-0.0116471	-0.181231	0.0666076
A_14_P133385	chr1:014679300-014679359	KIAA1026	1	14679300	14679359	-0.0222806	-0.206494	-0.0112331
A_14_P114388	chr1:014834765-014834824	KIAA1026	1	14834765	14834824	-0.106317	-0.249606	6.91286e-05
A_14_P200630	chr1:015188827-015188883	FLJ23703	1	15188827	15188883	0.0128355	0.0491568	0.0702255
A_14_P122719	chr1:015204265-015204324	FLJ23703	1	15204265	15204324	-0.0192963	-0.162329	0.0257425
A_14_P135126	chr1:015239923-015239982	FLJ10199	1	15239923	15239982	-0.0344322	-0.239368	0.0257035
A_14_P138872	chr1:015282267-015282326	FLJ10199	1	15282267	15282326	0.0184397	-0.0572913	0.0757507
A_14_P201855	chr1:015282387-015282446	FLJ10199	1	15282387	15282446	0.0587185	-0.103181	0.0328684
A_14_P129474	chr1:015437582-015437641	KIAA1937	1	15437582	15437641	0.00616628	-0.163083	0.0180623
A_14_P118439	chr1:015484580-015484639	EFHD2	1	15484580	15484639	-0.00733533	-0.16388	0.0142178
A_14_P125729	chr1:015500626-015500684	EFHD2	1	15500626	15500684	-0.0195651	-0.100115	-0.0235762
A_14_P122085	chr1:015514828-015514887	CTRC	1	15514828	15514887	-0.0162202	-0.14109	0.0106416
A_14_P115779	chr1:015539916-015539974	ELA2A	1	15539916	15539974	0.00729538	-0.120707	-0.0286806
A_14_P105288	chr1:015553779-015553838	ELA2B	1	15553779	15553838	-0.0246441	-0.156661	0.0151662
A_14_P121733	chr1:015564764-015564819	CASP9	1	15564764	15564819	0.0467329	-0.0689918	0.0513017
A_14_P125285	chr1:015571234-015571293	CASP9	1	15571234	15571293	0.0440701	-0.174781	-0.000450405
A_14_P104914	chr1:015594696-015594755	CASP9	1	15594696	15594755	-0.0798854	-0.101248	-0.03817
A_14_P104862	chr1:015645356-015645415	AGMAT	1	15645356	15645415	-0.0404786	-0.198765	0.00559887
A_14_P130540	chr1:015700776-015700835	DDI2	1	15700776	15700835	-0.113623	-0.293757	-0.0476028
A_14_P114362	chr1:015732490-015732549	RSC1A1	1	15732490	15732549	0.0292867	-0.211391	0.0207064
A_14_P108198	chr1:015840539-015840598	FBLP-1	1	15840539	15840598	-0.0179531	-0.0929093	0.0220952
A_14_P117986	chr1:015846043-015846102	FBLP-1	1	15846043	15846102	0.0468105	-0.0607582	0.0698398
A_14_P109162	chr1:015857477-015857527	FBLP-1	1	15857477	15857527	-0.0550802	-0.202355	-0.0124961
A_14_P114586	chr1:015880683-015880742	BX537499	1	15880683	15880742	-0.0165661	-0.101973	0.00862437
A_14_P103735	chr1:015935186-015935245	SPEN	1	15935186	15935245	0.0370228	-0.0890486	0.103556
A_14_P120097	chr1:015980914-015980973	SPEN	1	15980914	15980973	-0.0955085	-0.239913	-0.0894283
A_14_P138340	chr1:016040254-016040313	ZBTB17	1	16040254	16040313	0.0255784	-0.172212	0.0722916
A_14_P106770	chr1:016076734-016076793	MGC24047	1	16076734	16076793	0.0584434	-0.0543788	0.0694114
A_14_P111191	chr1:016088917-016088964	HSPB7	1	16088917	16088964	-0.0522197	-0.106006	-0.06157
A_14_P137260	chr1:016091267-016091316	HSPB7	1	16091267	16091316	0.009214	-0.128078	0.0148344
A_14_P103301	chr1:016093674-016093725	CLCNKA	1	16093674	16093725	-0.0639657	-0.0611248	-0.0108288
A_14_P110994	chr1:016099944-016099989	CLCNKA	1	16099944	16099989	-0.0504756	-0.183601	0.0180491
A_14_P129204	chr1:016119613-016119672	CLCNKB	1	16119613	16119672	0.0389434	-0.200757	0.0906597
A_14_P119642	chr1:016137988-016138044	FLJ36766	1	16137988	16138044	-0.00869278	-0.174127	0.0166983
A_14_P131697	chr1:016143223-016143280	FLJ36766	1	16143223	16143280	-0.0223882	-0.206964	0.0446961
A_14_P103457	chr1:016196127-016196186	chr1:016196127-016196186	1	16196127	16196186	0.0202807	-0.152129	0.0441241
A_14_P139200	chr1:016206731-016206789	EPHA2	1	16206731	16206789	-0.0182792	-0.179129	-0.0120058
A_14_P127675	chr1:016212864-016212923	EPHA2	1	16212864	16212923	-0.101316	-0.241723	-0.0433196
A_14_P111296	chr1:016224931-016224985	EPHA2	1	16224931	16224985	0.0150978	-0.0381833	0.0243423
A_14_P104173	chr1:016273096-016273140	ARHGEF19	1	16273096	16273140	0.020181	-0.00306647	-0.0146696
A_14_P123806	chr1:016281248-016281307	ARHGEF19	1	16281248	16281307	0.0101463	-0.0161351	-0.00693252
A_14_P130925	chr1:016306825-016306884	MGC10731	1	16306825	16306884	0.000578914	-0.0922977	0.00928595
A_14_P202312	chr1:016324317-016324376	FBXO42	1	16324317	16324376	-0.0195523	-0.152116	0.0116801
A_14_P112838	chr1:016439872-016439931	DKFZp566C0424	1	16439872	16439931	-0.0376373	-0.207111	-0.0223787
A_14_P137612	chr1:016467913-016467965	DKFZp566C0424	1	16467913	16467965	-0.0551157	-0.215884	0.0374973
A_14_P103510	chr1:016469124-016469177	LOC374955	1	16469124	16469177	0.0540293	-0.0644199	0.0192966
A_14_P125300	chr1:016516152-016516211	FLJ10420	1	16516152	16516211	-0.00833255	-0.113997	0.0667358
A_14_P135651	chr1:016522296-016522353	FLJ10420	1	16522296	16522353	-0.0581987	-0.0965906	-0.0172723
A_14_P139164	chr1:016531740-016531799	FLJ10420	1	16531740	16531799	-0.0352329	-0.186596	-0.0394166
A_14_P201857	chr1:016551324-016551383	KIAA1922	1	16551324	16551383	-0.0428111	-0.0552163	0.0141763
A_14_P100925	chr1:016686959-016687018	THC2030237	1	16686959	16687018	-0.0526344	-0.225754	-0.0265864
A_14_P114287	chr1:016693433-016693483	MGC12760	1	16693433	16693483	-0.00713073	-0.200681	-0.00538061
A_14_P117976	chr1:016794038-016794097	chr1:016794038-016794097	1	16794038	16794097	-0.070941	-0.290247	-0.236452
A_14_P103664	chr1:016977064-016977123	CROCC	1	16977064	16977123	0.871409	0.6491	0.907709
A_14_P101297	chr1:017048692-017048751	MFAP2	1	17048692	17048751	0.00489115	-0.0833083	0.0304763
A_14_P200005	chr1:017070367-017070426	ATP13A2	1	17070367	17070426	-0.0532215	-0.177623	-0.0315233
A_14_P113439	chr1:017081498-017081555	ENST00000341676	1	17081498	17081555	0.00896025	-0.11529	-0.0184413
A_14_P114174	chr1:017091177-017091236	SDHB	1	17091177	17091236	-0.184429	-0.338347	-0.0762022
A_14_P119681	chr1:017104914-017104972	SDHB	1	17104914	17104972	-0.0199443	-0.110886	0.00491243
A_14_P118723	chr1:017116539-017116598	SDHB	1	17116539	17116598	0.00101073	-0.139841	0.0691219
A_14_P138434	chr1:017122879-017122938	SDHB	1	17122879	17122938	-0.0199058	-0.223904	0.0295897
A_14_P128226	chr1:017138894-017138953	PADI2	1	17138894	17138953	-0.0353854	-0.195693	0.00966475
A_14_P138205	chr1:017150803-017150862	PADI2	1	17150803	17150862	-0.0594603	-0.121783	-0.0220575
A_14_P107786	chr1:017186837-017186896	PADI2	1	17186837	17186896	-0.0091711	-0.0637874	-0.000149483
A_14_P105422	chr1:017280934-017280993	PADI1	1	17280934	17280993	-0.0886664	-0.0391938	-0.00537918
A_14_P137114	chr1:017317757-017317813	chr1:017317757-017317813	1	17317757	17317813	-0.0370622	-0.116468	-0.0268278
A_14_P200006	chr1:017330274-017330333	PADI3	1	17330274	17330333	-0.0449601	-0.114607	0.0486055
A_14_P124345	chr1:017355997-017356052	chr1:017355997-017356052	1	17355997	17356052	0.0491613	0.047746	0.0544625
A_14_P101982	chr1:017381570-017381622	PADI4	1	17381570	17381622	-0.00678305	-0.0525802	-0.00869683
A_14_P103829	chr1:017435920-017435978	chr1:017435920-017435978	1	17435920	17435978	-0.0395526	-0.0718893	-0.0413664
A_14_P200007	chr1:017466388-017466447	PADI6	1	17466388	17466447	0.0254014	-0.0370675	0.085456
A_14_P137516	chr1:017478277-017478331	chr1:017478277-017478331	1	17478277	17478331	-0.005517	-0.00211869	0.0253469
A_14_P138079	chr1:017490504-017490563	TD-60	1	17490504	17490563	-0.0164796	-0.0719934	0.0105629
A_14_P129720	chr1:017504959-017505018	TD-60	1	17504959	17505018	-0.0765373	-0.146547	-0.0203767
A_14_P138455	chr1:017619422-017619481	FLJ10521	1	17619422	17619481	0.0165499	-0.026138	0.0677364
A_14_P124817	chr1:017649835-017649894	FLJ10521	1	17649835	17649894	-0.0558015	-0.102973	-0.0418587
A_14_P103796	chr1:017684869-017684917	FLJ10521	1	17684869	17684917	0.0435744	0.000806218	0.0238565
A_14_P129891	chr1:017762957-017763011	FLJ10521	1	17762957	17763011	0.0300973	0.0292377	0.0403856
A_14_P118936	chr1:017786973-017787032	chr1:017786973-017787032	1	17786973	17787032	-0.0415839	-0.100502	-0.0290046
A_14_P135530	chr1:017828954-017829013	chr1:017828954-017829013	1	17828954	17829013	0.0718806	0.0538049	0.0769905
A_14_P131646	chr1:017856295-017856354	chr1:017856295-017856354	1	17856295	17856354	0.0443563	-0.0368147	0.015247
A_14_P118574	chr1:017880179-017880238	chr1:017880179-017880238	1	17880179	17880238	-0.00987422	-0.0156157	-0.000187653
A_14_P102150	chr1:017890703-017890762	chr1:017890703-017890762	1	17890703	17890762	-0.0169577	-0.0412766	0.0205787
A_14_P132854	chr1:017964363-017964422	chr1:017964363-017964422	1	17964363	17964422	0.0535552	0.049202	0.0247301
A_14_P107614	chr1:018145368-018145427	BC035225	1	18145368	18145427	0.0346213	0.0139842	0.0865228
A_14_P139572	chr1:018193238-018193297	MGC15730	1	18193238	18193297	-0.0293472	-0.0761933	-0.0118363
A_14_P100054	chr1:018230188-018230247	MGC15730	1	18230188	18230247	-0.00868802	-0.0455263	0.0317961
A_14_P127380	chr1:018308800-018308859	MGC15730	1	18308800	18308859	0.017048	0.009448	0.0133843
A_14_P103452	chr1:018450208-018450267	MGC15730	1	18450208	18450267	0.00644518	-0.0303792	0.0196626
A_14_P123532	chr1:018525821-018525880	chr1:018525821-018525880	1	18525821	18525880	-0.0298336	-0.0595837	-0.0265076
A_14_P115205	chr1:018555437-018555485	FLJ38753	1	18555437	18555485	-0.0474472	-0.116775	-0.0846945
A_14_P202011	chr1:018690764-018690823	chr1:018690764-018690823	1	18690764	18690823	-0.0499923	-0.038162	-0.0154976
A_14_P101490	chr1:018702871-018702930	PAX7	1	18702871	18702930	0.0368884	-0.0417205	-0.0016111
A_14_P110792	chr1:018726901-018726960	PAX7	1	18726901	18726960	0.0661474	0.0351114	0.0338318
A_14_P123914	chr1:018756491-018756550	PAX7	1	18756491	18756550	-0.0557143	-0.015066	-0.0499263
A_14_P101348	chr1:018781177-018781236	PAX7	1	18781177	18781236	0.0192198	0.00381029	0.0384679
A_14_P131007	chr1:018802856-018802915	PAX7	1	18802856	18802915	-0.0554654	-0.105128	-0.0426597
A_14_P118839	chr1:018831889-018831948	chr1:018831889-018831948	1	18831889	18831948	0.0160823	-0.0031295	0.0726672
A_14_P120809	chr1:018925157-018925216	TAS1R2	1	18925157	18925216	0.00781995	-0.0551013	-0.0399016
A_14_P110357	chr1:019146303-019146362	AX747516	1	19146303	19146362	-0.130783	-0.175298	-0.10835
A_14_P103189	chr1:019187091-019187150	RBAF600	1	19187091	19187150	-0.0239493	-0.0191308	0.0138024
A_14_P127589	chr1:019226590-019226649	RBAF600	1	19226590	19226649	0.0369541	-0.00015078	0.0435383
A_14_P138770	chr1:019248386-019248445	RBAF600	1	19248386	19248445	-0.0207099	-0.0554436	0.0510411
A_14_P108095	chr1:019270630-019270689	RBAF600	1	19270630	19270689	0.0280305	0.0143944	0.0668741
A_14_P116238	chr1:019289440-019289499	KIAA0090	1	19289440	19289499	-0.0341614	-0.0826659	0.00642253
A_14_P123197	chr1:019297936-019297995	KIAA0090	1	19297936	19297995	0.0353705	-0.0932863	0.0539147
A_14_P127505	chr1:019327574-019327627	C1orf33	1	19327574	19327627	-0.0155585	-0.0546853	0.0450017
A_14_P139351	chr1:019355684-019355743	AKR7A3	1	19355684	19355743	0.0296126	-0.0918304	0.0156021
A_14_P109096	chr1:019381056-019381115	AKR7A2	1	19381056	19381115	-0.0113569	-0.0501366	0.0118362
A_14_P104463	chr1:019399944-019399998	PQLC2	1	19399944	19399998	-0.0682071	-0.0881651	-0.0165658
A_14_P107721	chr1:019406174-019406233	AK095564	1	19406174	19406233	-0.0330462	-0.114795	-0.0148921
A_14_P107476	chr1:019410882-019410937	CAPZB	1	19410882	19410937	0.058896	0.0124251	0.020712
A_14_P120067	chr1:019426492-019426551	CAPZB	1	19426492	19426551	0.00170307	0.0449435	0.106968
A_14_P131706	chr1:019473568-019473627	CAPZB	1	19473568	19473627	0.0110685	-0.0766112	0.0703909
A_14_P117811	chr1:019543739-019543798	CAPZB	1	19543739	19543798	-0.0728814	-0.151327	-0.0475895
A_14_P139494	chr1:019691736-019691795	BC009927	1	19691736	19691795	-0.0134108	-0.0441755	-0.0465557
A_14_P103411	chr1:019715179-019715234	NBL1	1	19715179	19715234	0.0105206	0.0103395	0.0476694
A_14_P116886	chr1:019724112-019724168	NBL1	1	19724112	19724168	-0.0664629	-0.102531	-0.0600847
A_14_P129892	chr1:019726226-019726281	NBL1	1	19726226	19726281	-0.0236911	-0.112682	0.0204054
A_14_P134082	chr1:019748908-019748962	HTR6	1	19748908	19748962	0.0510741	0.0144791	0.0402575
A_14_P132590	chr1:019808926-019808985	LOC255104	1	19808926	19808985	-0.0254135	-0.0286598	0.0246087
A_14_P107005	chr1:019864154-019864213	LOC255104	1	19864154	19864213	-0.0269163	-0.0366516	-0.0199591
A_14_P112048	chr1:019886102-019886146	FLJ20225	1	19886102	19886146	0.04443	-0.0846718	0.0295167
A_14_P109507	chr1:019994696-019994751	PLA2G2E	1	19994696	19994751	0.0185216	-0.0198364	0.0508192
A_14_P126181	chr1:020051622-020051675	PLA2G2A	1	20051622	20051675	-0.0970599	-0.1291	-0.0912889
A_14_P137477	chr1:020144912-020144971	PLA2G5	1	20144912	20144971	-0.0877605	-0.0628409	0.0234094
A_14_P130178	chr1:020189370-020189429	PLA2G2D	1	20189370	20189429	0.0386277	-0.0371378	0.0629409
A_14_P122444	chr1:020214501-020214555	PLA2G2F	1	20214501	20214555	-0.00405364	-0.0716142	-0.0521542
A_14_P120816	chr1:020259973-020260032	UBXD3	1	20259973	20260032	-0.0169584	-0.0123961	-0.0334608
A_14_P135348	chr1:020317910-020317969	chr1:020317910-020317969	1	20317910	20317969	0.0101247	-0.134565	0.0312229
A_14_P126336	chr1:020417881-020417940	FLJ32784	1	20417881	20417940	-0.103125	-0.080704	-0.0277549
A_14_P202227	chr1:020420886-020420945	FLJ32784	1	20420886	20420945	-0.00725134	-0.0267849	0.00412584
A_14_P136482	chr1:020554456-020554515	CaMKIINalpha	1	20554456	20554515	-0.0353402	-0.111844	0.0712869
A_14_P112033	chr1:020555468-020555527	CaMKIINalpha	1	20555468	20555527	-0.0150473	-0.200173	0.0152356
A_14_P100962	chr1:020576246-020576305	FLJ12875	1	20576246	20576305	-0.0263834	-0.254524	0.00925715
A_14_P133329	chr1:020661746-020661805	CDA	1	20661746	20661805	0.0588495	-0.0735008	0.051304
A_14_P136169	chr1:020669503-020669562	CDA	1	20669503	20669562	0.00702491	-0.143052	-0.0181783
A_14_P137506	chr1:020679363-020679422	CDA	1	20679363	20679422	0.03819	-0.0916193	0.0625698
A_14_P137506	chr1:020679363-020679422	CDA	1	20679363	20679422	0.054782	-0.106505	0.0448089
A_14_P137506	chr1:020679363-020679422	CDA	1	20679363	20679422	0.0738049	-0.176875	0.0985189
A_14_P101908	chr1:020717681-020717731	PINK1	1	20717681	20717731	0.0215824	-0.0229166	0.0249581
A_14_P109945	chr1:020729568-020729627	DDOST	1	20729568	20729627	-0.0020048	-0.00867399	0.0410882
A_14_P111023	chr1:020821458-020821517	HP1-BP74	1	20821458	20821517	-0.0484232	-0.100993	0.0121816
A_14_P109704	chr1:020848384-020848443	HP1-BP74	1	20848384	20848443	-0.0107649	-0.196567	-0.00145825
A_14_P119345	chr1:020932233-020932292	EIF4G3	1	20932233	20932292	-0.0260103	-0.221097	-0.00596224
A_14_P130021	chr1:020971502-020971559	EIF4G3	1	20971502	20971559	0.106392	-0.0892568	0.09103
A_14_P135085	chr1:021013665-021013724	EIF4G3	1	21013665	21013724	-0.0480097	-0.0114546	-0.00592216
A_14_P106374	chr1:021122766-021122818	EIF4G3	1	21122766	21122818	-0.0458835	-0.260484	-0.0276089
A_14_P138074	chr1:021172650-021172709	EIF4G3	1	21172650	21172709	0.0476647	-0.147148	0.0721242
A_14_P101236	chr1:021194977-021195036	EIF4G3	1	21194977	21195036	-0.0196682	-0.209913	0.0233154
A_14_P118319	chr1:021291363-021291422	AK123231	1	21291363	21291422	-0.0631151	-0.0693712	-0.0414238
A_14_P114808	chr1:021319049-021319102	ECE1	1	21319049	21319102	-0.0204367	-0.0739041	-0.0003855
A_14_P117893	chr1:021343739-021343798	ECE1	1	21343739	21343798	0.0117438	-0.0564155	0.0190293
A_14_P130640	chr1:021403669-021403728	ECE1	1	21403669	21403728	0.00784427	-0.0420366	0.0256175
A_14_P102491	chr1:021527963-021528020	AE2	1	21527963	21528020	-0.0325257	-0.134996	0.034562
A_14_P101449	chr1:021539376-021539423	AE2	1	21539376	21539423	0.016482	-0.0310223	0.0280929
A_14_P137577	chr1:021541838-021541897	AE2	1	21541838	21541897	0.00183708	-0.0247337	-0.0204472
A_14_P113462	chr1:021588576-021588635	ALPL	1	21588576	21588635	-0.0141456	-0.0331281	0.0369523
A_14_P118033	chr1:021621562-021621621	ALPL	1	21621562	21621621	-0.0347227	-0.0527426	0.049721
A_14_P116991	chr1:021639108-021639165	ALPL	1	21639108	21639165	-0.047643	-0.0479229	-0.0291654
A_14_P124135	chr1:021650091-021650148	ALPL	1	21650091	21650148	-0.0228748	-0.0515336	0.0709609
A_14_P116283	chr1:021674810-021674861	RAP1GA1	1	21674810	21674861	-0.0186827	-0.0599782	0.0356188
A_14_P110674	chr1:021683834-021683889	RAP1GA1	1	21683834	21683889	0.0236287	-0.0131178	0.0647813
A_14_P137545	chr1:021733165-021733224	RAP1GA1	1	21733165	21733224	0.0749446	0.0628828	0.0840904
A_14_P111966	chr1:021766847-021766906	USP48	1	21766847	21766906	0.0121154	-0.0783534	0.0394538
A_14_P134436	chr1:021795941-021796000	USP48	1	21795941	21796000	-0.129012	-0.0189373	-0.0667409
A_14_P105400	chr1:021824299-021824358	USP48	1	21824299	21824358	0.0623668	-0.0259128	0.0169609
A_14_P124123	chr1:021846065-021846124	USP48	1	21846065	21846124	-0.0421734	-0.102326	-0.0901578
A_14_P110308	chr1:021909388-021909447	HSPG2	1	21909388	21909447	0.00770313	-0.0394021	0.0388203
A_14_P134045	chr1:021968359-021968418	chr1:021968359-021968418	1	21968359	21968418	0.0397569	-0.0415429	0.0238733
A_14_P128465	chr1:021995715-021995774	chr1:021995715-021995774	1	21995715	21995774	-0.00504156	0.015219	0.0563792
A_14_P119507	chr1:022053914-022053969	ELA3B	1	22053914	22053969	0.0135731	-0.0312697	0.0470822
A_14_P137168	chr1:022080572-022080631	ELA3A	1	22080572	22080631	-0.0122218	-0.118778	-0.00516745
A_14_P124604	chr1:022097960-022098019	HSPC157	1	22097960	22098019	-0.012372	-0.0722626	-0.000630681
A_14_P135733	chr1:022128278-022128337	CDC42	1	22128278	22128337	-0.00721603	-0.0731197	-0.0226884
A_14_P105052	chr1:022143207-022143266	CDC42	1	22143207	22143266	-0.0439233	-0.122203	-0.0340927
A_14_P125675	chr1:022162104-022162163	CDC42	1	22162104	22162163	0.0487618	-0.019258	0.0931146
A_14_P126410	chr1:022207022-022207079	WNT4	1	22207022	22207079	-0.0427077	-0.125921	0.0162414
A_14_P113840	chr1:022325539-022325598	chr1:022325539-022325598	1	22325539	22325598	0.0593101	-0.0334216	0.0165204
A_14_P127794	chr1:022459154-022459213	chr1:022459154-022459213	1	22459154	22459213	-0.0247288	-0.0854751	0.00950658
A_14_P120611	chr1:022546564-022546623	KIAA0478	1	22546564	22546623	0.000269314	-0.0768269	0.0458125
A_14_P105801	chr1:022573406-022573465	KIAA0478	1	22573406	22573465	0.0569756	0.0199503	0.0367637
A_14_P111199	chr1:022600248-022600307	chr1:022600248-022600307	1	22600248	22600307	-0.0492344	-0.0592203	-0.0227017
A_14_P105325	chr1:022636922-022636981	EPHA8	1	22636922	22636981	-0.0388596	0.0280379	0.00138414
A_14_P104676	chr1:022661467-022661517	EPHA8	1	22661467	22661517	-0.0318021	-0.028325	-0.0389238
A_14_P103237	chr1:022709821-022709870	C1QA	1	22709821	22709870	0.00462676	-0.0323604	0.0304717
A_14_P200008	chr1:022717771-022717830	C1QG	1	22717771	22717830	0.0149185	-0.0435958	0.038875
A_14_P106837	chr1:022719860-022719919	chr1:022719860-022719919	1	22719860	22719919	0.0592646	0.0763026	0.071158
A_14_P126789	chr1:022724852-022724903	THC2044644	1	22724852	22724903	-0.0457533	-0.0262535	-0.0131121
A_14_P130243	chr1:022732560-022732609	C1QB	1	22732560	22732609	-0.0180019	-0.0489551	-0.0711264
A_14_P126598	chr1:022786152-022786211	EPHB2	1	22786152	22786211	0.0211495	-0.0731465	0.0146135
A_14_P135132	chr1:022849341-022849400	EPHB2	1	22849341	22849400	0.0643788	-0.055742	0.0467794
A_14_P111324	chr1:022895273-022895332	EPHB2	1	22895273	22895332	-0.0682761	-0.134832	0.00783561
A_14_P109970	chr1:022944852-022944911	EPHB2	1	22944852	22944911	-0.0208686	-0.128995	-0.00664035
A_14_P136035	chr1:022986336-022986395	EPHB2	1	22986336	22986395	-0.0260573	-0.0702552	0.021588
A_14_P136995	chr1:023102294-023102349	AOF2	1	23102294	23102349	-0.0622475	-0.0843976	-0.00335874
A_14_P124318	chr1:023116940-023116999	AOF2	1	23116940	23116999	-0.0189703	-0.291602	0.00936583
A_14_P101868	chr1:023159485-023159544	LUZP1	1	23159485	23159544	-0.0140156	-0.270085	0.0116803
A_14_P132315	chr1:023165158-023165217	LUZP1	1	23165158	23165217	0.0969721	-0.162175	0.0783022
A_14_P119166	chr1:023201037-023201096	LUZP1	1	23201037	23201096	-0.03734	-0.230566	0.00664385
A_14_P107138	chr1:023226717-023226776	LUZP1	1	23226717	23226776	-0.0381913	-0.197093	-0.0412084
A_14_P137976	chr1:023265113-023265160	HTR1D	1	23265113	23265160	0.00395564	-0.248139	-0.0819988
A_14_P124156	chr1:023383461-023383519	HNRPR	1	23383461	23383519	-0.0989185	-0.227446	-0.042495
A_14_P138605	chr1:023383550-023383609	HNRPR	1	23383550	23383609	-0.0592149	-0.282406	-0.0529728
A_14_P132214	chr1:023405465-023405524	HNRPR	1	23405465	23405524	-0.018479	-0.0392713	0.0288305
A_14_P104371	chr1:023434965-023435021	ZNF436	1	23434965	23435021	0.00397209	-0.138508	-0.041967
A_14_P112064	chr1:023486634-023486693	TCEA3	1	23486634	23486693	-0.0114098	-0.117813	-0.0260491
A_14_P135598	chr1:023511452-023511511	DDEFL1	1	23511452	23511511	0.0203142	-0.155056	0.0413228
A_14_P111644	chr1:023546741-023546788	DDEFL1	1	23546741	23546788	-0.0233803	0.0236223	0.00619293
A_14_P136989	chr1:023591213-023591272	E2F2	1	23591213	23591272	-0.0215726	-0.00596537	0.0453909
A_14_P115618	chr1:023597932-023597991	E2F2	1	23597932	23597991	-0.0281966	-0.18913	-0.0120976
A_14_P130600	chr1:023602132-023602191	E2F2	1	23602132	23602191	-0.0842212	-0.28215	-0.0512552
A_14_P130600	chr1:023602132-023602191	E2F2	1	23602132	23602191	-0.110789	-0.254041	-0.103747
A_14_P130600	chr1:023602132-023602191	E2F2	1	23602132	23602191	-0.104129	-0.276915	-0.0394092
A_14_P103011	chr1:023630447-023630504	ID3	1	23630447	23630504	0.0081314	-0.168393	0.0652629
A_14_P133892	chr1:023631229-023631273	ID3	1	23631229	23631273	-0.375501	-0.292761	-0.236639
A_14_P136973	chr1:023631514-023631573	ID3	1	23631514	23631573	0.00903269	-0.240723	-0.0150665
A_14_P130448	chr1:023674455-023674514	MDS2	1	23674455	23674514	-0.0212424	-0.174061	0.0237097
A_14_P117522	chr1:023712105-023712164	chr1:023712105-023712164	1	23712105	23712164	0.101211	-0.048802	0.0201782
A_14_P110114	chr1:023765424-023765483	RPL11	1	23765424	23765483	-0.0189429	-0.128435	-0.004809
A_14_P124391	chr1:023777285-023777344	BX110762	1	23777285	23777344	-0.0555609	-0.3222	-0.0255476
A_14_P200009	chr1:023777315-023777374	AD7C-NTP	1	23777315	23777374	-0.0509132	-0.268716	-0.0239814
A_14_P119619	chr1:023827609-023827668	TCEB3	1	23827609	23827668	0.00441968	-0.117626	-0.00226309
A_14_P200010	chr1:023853845-023853904	HT014	1	23853845	23853904	-0.0298993	-0.175055	-0.00830186
A_14_P100500	chr1:023859915-023859974	ENST00000246151	1	23859915	23859974	0.0595132	-0.0665649	0.1139
A_14_P121418	chr1:023864785-023864839	LYPLA2	1	23864785	23864839	-0.00461944	-0.133277	-0.0543672
A_14_P106108	chr1:023869316-023869366	GALE	1	23869316	23869366	-0.0161531	-0.0951276	-0.0135698
A_14_P107687	chr1:023896788-023896844	HMGCL	1	23896788	23896844	-0.0183993	-0.0375555	0.0177652
A_14_P123601	chr1:023938630-023938689	FUCA1	1	23938630	23938689	-0.0560917	-0.181004	-0.0176825
A_14_P136865	chr1:023978780-023978839	CNR2	1	23978780	23978839	0.0209972	-0.139985	0.00723444
A_14_P201895	chr1:024129901-024129960	MYOM3	1	24129901	24129960	0.0133961	-0.212141	0.0593694
A_14_P123885	chr1:024131261-024131320	MYOM3	1	24131261	24131320	-0.076045	-0.32735	-0.0119562
A_14_P135430	chr1:024157222-024157281	MYOM3	1	24157222	24157281	-0.0115653	-0.183611	0.00979325
A_14_P113159	chr1:024201766-024201825	IL22RA1	1	24201766	24201825	-0.0688855	-0.127837	-0.0313518
A_14_P118139	chr1:024230711-024230770	IL28RA	1	24230711	24230770	-0.156649	-0.308556	-0.0961839
A_14_P132997	chr1:024254805-024254864	IL28RA	1	24254805	24254864	-0.00592128	-0.0640359	0.0515922
A_14_P139836	chr1:024386944-024387003	BI826926	1	24386944	24387003	-0.0953842	-0.229454	-0.0965333
A_14_P134726	chr1:024408504-024408556	TFCP2L4	1	24408504	24408556	0.0394584	-0.014371	0.0176443
A_14_P113165	chr1:024429702-024429757	LOC90529	1	24429702	24429757	-0.0153658	-0.0797411	0.0519198
A_14_P134399	chr1:024451420-024451479	LOC90529	1	24451420	24451479	-0.123457	-0.283809	-0.0837928
A_14_P125911	chr1:024485578-024485634	ENST00000337248	1	24485578	24485634	-0.0383858	-0.137934	-0.0135609
A_14_P105809	chr1:024516981-024517040	DJ462O23.2	1	24516981	24517040	-0.0206989	-0.114722	0.0399209
A_14_P134812	chr1:024531228-024531287	DJ462O23.2	1	24531228	24531287	0.032299	-0.134113	0.0354451
A_14_P134781	chr1:024586216-024586275	DSCR1L2	1	24586216	24586275	0.0381867	-0.21651	0.037547
A_14_P125805	chr1:024681604-024681663	chr1:024681604-024681663	1	24681604	24681663	-0.0572615	-0.220589	-0.0484539
A_14_P121146	chr1:024717871-024717930	SRRM1	1	24717871	24717930	0.0524912	-0.00666725	0.0715132
A_14_P121494	chr1:024741689-024741748	SRRM1	1	24741689	24741748	-0.0972252	-0.219598	-0.0613063
A_14_P118307	chr1:024824908-024824967	CLIC4	1	24824908	24824967	0.0242831	-0.115837	-0.0264844
A_14_P123005	chr1:024869513-024869570	CLIC4	1	24869513	24869570	-0.023129	-0.0524528	0.00454547
A_14_P109561	chr1:024914271-024914330	CLIC4	1	24914271	24914330	-0.0392492	-0.0949209	-0.0172294
A_14_P101216	chr1:024981038-024981097	RUNX3	1	24981038	24981097	-0.0349521	-0.0713437	0.0308553
A_14_P116572	chr1:025036661-025036717	RUNX3	1	25036661	25036717	0.00680074	-0.0270453	0.046441
A_14_P117709	chr1:025129786-025129845	chr1:025129786-025129845	1	25129786	25129845	1.36167e-06	0.000552801	0.00925839
A_14_P116803	chr1:025264433-025264492	THC2220305	1	25264433	25264492	-0.00417312	-0.0736622	-0.00794576
A_14_P101825	chr1:025303220-025303279	P29	1	25303220	25303279	-0.0144545	-0.0662871	-0.0333767
A_14_P139004	chr1:025314320-025314379	NPD014	1	25314320	25314379	-0.0334738	-0.0887931	0.0111182
A_14_P101869	chr1:025315366-025315418	NPD014	1	25315366	25315418	-0.00476407	0.00859434	-0.0576933
A_14_P120178	chr1:025318800-025318845	NPD014	1	25318800	25318845	-0.0134278	-0.0327277	-0.0190901
A_14_P201458	chr1:025500359-025500418	AK127547	1	25500359	25500418	-0.0536302	-0.141463	-0.0119926
A_14_P108897	chr1:025505692-025505751	FLJ10747	1	25505692	25505751	0.0175595	-0.0350243	0.0129675
A_14_P138746	chr1:025575356-025575411	ARH	1	25575356	25575411	-0.018551	-0.0641937	-0.00696255
A_14_P127708	chr1:025577792-025577851	ARH	1	25577792	25577851	-0.0342484	-0.0577471	0.0180821
A_14_P104303	chr1:025635139-025635198	MAN1C1	1	25635139	25635198	-0.0647296	-0.102471	0.0370778
A_14_P134302	chr1:025664900-025664956	MAN1C1	1	25664900	25664956	-0.0127503	-0.0461096	0.00563503
A_14_P112254	chr1:025697100-025697153	MAN1C1	1	25697100	25697153	0.0171221	-0.11024	0.065625
A_14_P130690	chr1:025740573-025740632	MAN1C1	1	25740573	25740632	0.00734512	0.00755384	-0.00354096
A_14_P129712	chr1:025785556-025785615	MAN1C1	1	25785556	25785615	-0.0210018	-0.0786412	0.0406703
A_14_P136416	chr1:025816265-025816324	SEPN1	1	25816265	25816324	-0.0427517	-0.0888614	0.0290757
A_14_P125986	chr1:025840206-025840262	LOC56181	1	25840206	25840262	-0.0315108	-0.0993354	0.0266241
A_14_P129309	chr1:025859721-025859780	MGC2603	1	25859721	25859780	0.00469814	-0.110642	0.00497281
A_14_P101787	chr1:025873262-025873306	MPRA	1	25873262	25873306	0.0350057	0.0119281	0.00689949
A_14_P107178	chr1:025877994-025878053	MPRA	1	25877994	25878053	-0.00598883	0.00252915	0.0342258
A_14_P137415	chr1:025895562-025895621	FLJ32206	1	25895562	25895621	-0.0256028	-0.106631	0.0215022
A_14_P123514	chr1:025910891-025910950	STMN1	1	25910891	25910950	-0.00240865	-0.0617426	-0.0222271
A_14_P133966	chr1:025912680-025912739	STMN1	1	25912680	25912739	-0.0417937	-0.184365	-0.0219243
A_14_P129783	chr1:025915339-025915398	STMN1	1	25915339	25915398	-0.0486233	-0.0899331	0.0196262
A_14_P117640	chr1:025943968-025944027	chr1:025943968-025944027	1	25943968	25944027	-0.00388865	-0.0665581	-0.0562849
A_14_P120564	chr1:025972050-025972109	PAFAH2	1	25972050	25972109	0.0270685	-0.113461	-0.0550147
A_14_P105172	chr1:026042547-026042606	EXTL1	1	26042547	26042606	-0.0396028	-0.0205583	0.0174634
A_14_P110541	chr1:026051182-026051241	SLC30A2	1	26051182	26051241	-0.00523825	-0.0555161	-0.00443768
A_14_P118060	chr1:026062237-026062296	TRIM63	1	26062237	26062296	0.0374095	0.0445602	0.0207134
A_14_P114079	chr1:026094621-026094680	chr1:026094621-026094680	1	26094621	26094680	0.00494518	-0.0469287	0.00147767
A_14_P133596	chr1:026135080-026135139	PDIK1L	1	26135080	26135139	0.0754604	0.00567098	0.0688113
A_14_P136037	chr1:026170008-026170067	FLJ14050	1	26170008	26170067	-0.0175436	-0.0616887	-0.0177563
A_14_P111506	chr1:026170630-026170684	FLJ14050	1	26170630	26170684	-0.0305254	-0.0706002	-0.00213234
A_14_P114390	chr1:026192632-026192682	CNKSR1	1	26192632	26192682	0.0232634	0.00531423	0.0888052
A_14_P103606	chr1:026200454-026200513	CNKSR1	1	26200454	26200513	-0.0127389	-0.0175811	0.0462092
A_14_P124930	chr1:026266025-026266083	DKFZP434L0117	1	26266025	26266083	-0.0628582	-0.153871	-0.0656652
A_14_P114751	chr1:026288909-026288954	DKFZP434L0117	1	26288909	26288954	0.00130355	-0.0140379	0.0448124
A_14_P127716	chr1:026291202-026291246	SH3BGRL3	1	26291202	26291246	-0.0149389	-0.0341406	-0.00524555
A_14_P104596	chr1:026304014-026304072	SOC	1	26304014	26304072	0.0539833	0.0262993	0.0573165
A_14_P123406	chr1:026330866-026330914	CDW52	1	26330866	26330914	-0.101898	-0.15243	-0.0931589
A_14_P101266	chr1:026340689-026340748	AIM1L	1	26340689	26340748	0.0466922	0.0650643	0.0743442
A_14_P108791	chr1:026374729-026374783	MGC33414	1	26374729	26374783	-0.0179863	-0.0171847	0.0278811
A_14_P103918	chr1:026434784-026434843	LIN28	1	26434784	26434843	-0.0610409	-0.113504	-0.0433167
A_14_P123708	chr1:026443663-026443722	DHDDS	1	26443663	26443722	-0.0499674	-0.0365708	0.0613619
A_14_P139782	chr1:026480165-026480222	DHDDS	1	26480165	26480222	0.0154796	0.00522832	0.0381203
A_14_P101569	chr1:026484800-026484858	HMGN2	1	26484800	26484858	-0.0363859	-0.105725	-0.0291007
A_14_P100082	chr1:026548882-026548938	RPS6KA1	1	26548882	26548938	0.0219208	-0.0571337	0.0312701
A_14_P110008	chr1:026575251-026575310	RPS6KA1	1	26575251	26575310	-0.0469538	-0.121934	-0.0569935
A_14_P138281	chr1:026585044-026585103	RPS6KA1	1	26585044	26585103	-0.0344662	-0.0387464	0.0290237
A_14_P122972	chr1:026625299-026625358	chr1:026625299-026625358	1	26625299	26625358	-0.0250723	-0.0740982	-0.0139586
A_14_P114927	chr1:026710809-026710868	ARID1A	1	26710809	26710868	-0.0197957	-0.0607823	0.0209493
A_14_P117107	chr1:026737835-026737894	ARID1A	1	26737835	26737894	-0.0251293	-0.0998553	0.0191086
A_14_P120735	chr1:026758077-026758136	ARID1A	1	26758077	26758136	0.0532971	0.0207263	0.100361
A_14_P138024	chr1:026807319-026807378	PIGV	1	26807319	26807378	-0.0878323	-0.148004	-0.129194
A_14_P130392	chr1:026853327-026853386	ZDHHC18	1	26853327	26853386	-0.0560417	0.000799329	0.073155
A_14_P133833	chr1:026875030-026875077	SFN	1	26875030	26875077	-0.048175	-0.00987132	0.010325
A_14_P132631	chr1:026894934-026894993	FLJ10349	1	26894934	26894993	0.000862261	-0.0331187	0.0468244
A_14_P125993	chr1:026898104-026898163	FLJ10349	1	26898104	26898163	-0.0992026	-0.113968	-0.112545
A_14_P104730	chr1:026909679-026909738	GPATC3	1	26909679	26909738	0.0227476	0.0372465	0.0220851
A_14_P117463	chr1:026922100-026922159	THC2048030	1	26922100	26922159	-0.045017	-0.110654	-0.0364335
A_14_P200011	chr1:026922502-026922547	NR0B2	1	26922502	26922547	8.34806e-05	-0.108298	0.0506729
A_14_P117899	chr1:026935814-026935873	NUDC	1	26935814	26935873	0.0450133	-0.0042446	0.0345259
A_14_P114313	chr1:026960206-026960262	FLJ34633	1	26960206	26960262	0.0499938	0.0739843	0.0491602
A_14_P132383	chr1:027020969-027021019	FAM46B	1	27020969	27021019	0.0297675	-0.0543424	0.0738822
A_14_P101728	chr1:027043956-027044015	chr1:027043956-027044015	1	27043956	27044015	0.00354709	-0.0534409	0.029848
A_14_P101060	chr1:027110165-027110223	SLC9A1	1	27110165	27110223	-0.0500903	-0.0927991	-0.00249269
A_14_P105890	chr1:027116430-027116474	SLC9A1	1	27116430	27116474	-0.0458734	-0.0654166	-0.0662775
A_14_P130277	chr1:027165064-027165122	SLC9A1	1	27165064	27165122	0.00206901	-0.0518533	0.0257151
A_14_P130103	chr1:027271660-027271719	WDTC1	1	27271660	27271719	-0.0415708	-0.103287	0.0853003
A_14_P100857	chr1:027307522-027307574	WDTC1	1	27307522	27307574	-0.0402137	-0.11626	0.0198799
A_14_P127580	chr1:027318956-027319003	WDTC1	1	27318956	27319003	0.0193468	0.00411821	0.0464123
A_14_P124447	chr1:027334977-027335034	DKFZP564D0478	1	27334977	27335034	-0.0760145	-0.0444247	0.0329613
A_14_P101435	chr1:027357417-027357476	SYTL1	1	27357417	27357476	-0.0751204	-0.104169	-0.00986665
A_14_P104241	chr1:027369468-027369516	MAP3K6	1	27369468	27369516	0.0335541	-0.00849734	-0.000791385
A_14_P109809	chr1:027383212-027383265	FCN3	1	27383212	27383265	0.0169156	-0.0250552	0.0375819
A_14_P118501	chr1:027404305-027404350	GPR3	1	27404305	27404350	0.00208393	0.0271845	0.0363046
A_14_P126016	chr1:027418631-027418687	WASF2	1	27418631	27418687	0.00688039	-0.00885811	0.0239277
A_14_P104253	chr1:027434297-027434356	WASF2	1	27434297	27434356	0.0612034	-0.0436162	0.049309
A_14_P137367	chr1:027457472-027457531	WASF2	1	27457472	27457531	0.0384918	-0.0404436	0.0224005
A_14_P107106	chr1:027556953-027557012	DJ159A19.3	1	27556953	27557012	-0.0497087	-0.0566195	-0.010968
A_14_P130523	chr1:027597176-027597235	DJ159A19.3	1	27597176	27597235	0.0531129	-0.0244191	0.00766879
A_14_P116018	chr1:027631725-027631784	FGR	1	27631725	27631784	0.0903607	0.0277795	0.027505
A_14_P136466	chr1:027637052-027637105	FGR	1	27637052	27637105	-0.0169447	-0.0429563	-0.0218086
A_14_P105990	chr1:027676696-027676754	chr1:027676696-027676754	1	27676696	27676754	-0.0214996	-0.0464907	-0.0294259
A_14_P200012	chr1:027681726-027681785	G1P3	1	27681726	27681785	0.031822	-0.0213173	0.0300544
A_14_P120923	chr1:027738880-027738939	MGC34648	1	27738880	27738939	-0.0453552	-0.0991205	-0.0225756
A_14_P107298	chr1:027772245-027772304	MGC34648	1	27772245	27772304	0.0144054	-0.0280576	0.0354109
A_14_P136266	chr1:027803805-027803864	STX12	1	27803805	27803864	0.0257393	-0.0193153	0.0645233
A_14_P102302	chr1:027826297-027826356	STX12	1	27826297	27826356	0.03261	-0.0218079	0.0289652
A_14_P114015	chr1:027861882-027861941	PPP1R8	1	27861882	27861941	0.00948704	-0.0201374	0.0359641
A_14_P130550	chr1:027894466-027894516	C1orf38	1	27894466	27894516	0.0346542	0.0309374	0.0150535
A_14_P138206	chr1:027897058-027897117	C1orf38	1	27897058	27897117	-0.0251838	-0.0873311	-0.0125594
A_14_P113939	chr1:027912582-027912641	RPA2	1	27912582	27912641	0.000169308	-0.00950809	0.00782768
A_14_P128313	chr1:027917709-027917768	RPA2	1	27917709	27917768	0.0222947	-0.0486151	-0.00186228
A_14_P138868	chr1:027924651-027924710	RPA2	1	27924651	27924710	-0.0458099	-0.122555	0.00931168
A_14_P138868	chr1:027924651-027924710	RPA2	1	27924651	27924710	-0.0472836	-0.0925861	-0.0476976
A_14_P138868	chr1:027924651-027924710	RPA2	1	27924651	27924710	-0.0396165	-0.117586	-0.0334229
A_14_P111666	chr1:027960560-027960619	SMPDL3B	1	27960560	27960619	0.031511	-0.0537886	0.0590793
A_14_P130345	chr1:027972197-027972251	FLJ10307	1	27972197	27972251	-0.038124	-0.080284	0.0132604
A_14_P138197	chr1:027977782-027977826	FLJ10307	1	27977782	27977826	0.0239635	0.0100452	0.0342762
A_14_P128181	chr1:028000374-028000433	EYA3	1	28000374	28000433	-0.045088	-0.122142	-0.0579193
A_14_P122715	chr1:028059013-028059072	EYA3	1	28059013	28059072	-0.00878362	-0.0565665	-0.0207242
A_14_P117096	chr1:028105009-028105068	chr1:028105009-028105068	1	28105009	28105068	-0.0122113	-0.0922004	0.00830987
A_14_P139545	chr1:028160383-028160438	PTAFR	1	28160383	28160438	-0.00916382	-0.0716105	0.00145677
A_14_P104229	chr1:028204565-028204609	chr1:028204565-028204609	1	28204565	28204609	-0.0375754	0.0558064	-0.0174391
A_14_P103472	chr1:028225936-028225995	DNAJC8	1	28225936	28225995	0.00711888	0.00141496	0.0315665
A_14_P135342	chr1:028248290-028248349	ATPIF1	1	28248290	28248349	0.00309689	-0.14014	-0.0506317
A_14_P134178	chr1:028248666-028248725	ATPIF1	1	28248666	28248725	-0.00246301	-0.111538	-0.0614853
A_14_P132098	chr1:028281103-028281162	SESN2	1	28281103	28281162	-0.00944588	-0.0899882	0.0716936
A_14_P120255	chr1:028339808-028339860	MED18	1	28339808	28339860	0.0481431	-0.0362289	0.0586943
A_14_P200893	chr1:028346491-028346550	MED18	1	28346491	28346550	0.0065231	-0.0590716	-0.0157741
A_14_P108200	chr1:028636281-028636339	PHACTR4	1	28636281	28636339	-0.0528536	-0.091048	-0.0146609
A_14_P108896	chr1:028647215-028647274	PHACTR4	1	28647215	28647274	-0.0196189	-0.02747	0.00809206
A_14_P113587	chr1:028655948-028656007	CHC1	1	28655948	28656007	0.0148286	-0.0281567	0.0264054
A_14_P126831	chr1:028680242-028680301	CHC1	1	28680242	28680301	0.00384989	-0.15961	0.050872
A_14_P120765	chr1:028685700-028685752	CHC1	1	28685700	28685752	-0.0461026	-0.0621736	0.011443
A_14_P139591	chr1:028708451-028708508	SECP43	1	28708451	28708508	-0.00968179	-0.0756382	0.0626943
A_14_P105789	chr1:028724870-028724929	SECP43	1	28724870	28724929	-0.0456845	-0.0298956	0.0246831
A_14_P112459	chr1:028725707-028725766	LOC85028	1	28725707	28725766	0.0017558	-0.0808067	-0.0392577
A_14_P133030	chr1:028739318-028739366	THC2020063	1	28739318	28739366	0.0399	-0.00741651	0.0152422
A_14_P100167	chr1:028768229-028768288	TAF12	1	28768229	28768288	-0.00592544	-0.0070544	0.0285645
A_14_P133263	chr1:028789441-028789500	TAF12	1	28789441	28789500	-0.0187909	-0.0906535	0.0236024
A_14_P109187	chr1:028823016-028823075	GMEB1	1	28823016	28823075	0.0379532	-0.046168	0.00879762
A_14_P102790	chr1:028849664-028849721	GMEB1	1	28849664	28849721	0.0156701	-0.0312999	0.0248131
A_14_P129609	chr1:028884707-028884756	YTHDF2	1	28884707	28884756	-0.0268163	-0.0575159	-0.0155864
A_14_P119596	chr1:028910315-028910374	YTHDF2	1	28910315	28910374	-0.0103346	-0.0847647	0.0321426
A_14_P104137	chr1:028988138-028988197	OPRD1	1	28988138	28988197	0.0493026	0.0386855	0.0474119
A_14_P123692	chr1:029026064-029026123	chr1:029026064-029026123	1	29026064	29026123	0.0196804	-0.0313865	0.0452606
A_14_P139234	chr1:029074450-029074509	EPB41	1	29074450	29074509	-0.0262934	-0.103154	-0.0710874
A_14_P119468	chr1:029097854-029097913	EPB41	1	29097854	29097913	0.0566712	-0.0163302	0.0307845
A_14_P137246	chr1:029140519-029140578	EPB41	1	29140519	29140578	-0.0263474	-0.110739	0.0230051
A_14_P105732	chr1:029181782-029181841	EPB41	1	29181782	29181841	0.0655799	-0.000411728	0.0435784
A_14_P117342	chr1:029207525-029207584	EPB41	1	29207525	29207584	-0.115158	-0.175316	-0.101239
A_14_P128124	chr1:029238302-029238361	EPB41	1	29238302	29238361	0.0856964	0.0274099	0.0368802
A_14_P109701	chr1:029264166-029264225	EPB41	1	29264166	29264225	0.0411472	0.0159397	-0.0172648
A_14_P116272	chr1:029301936-029301995	SFRS4	1	29301936	29301995	0.0643993	-0.0687552	0.0508171
A_14_P119655	chr1:029348379-029348438	CGI-63	1	29348379	29348438	-0.047596	-0.101244	-0.0197775
A_14_P119763	chr1:029386285-029386344	PTPRU	1	29386285	29386344	-0.0622561	-0.0469441	0.0156449
A_14_P138494	chr1:029432656-029432715	PTPRU	1	29432656	29432715	-0.0475175	-0.0914474	-0.0197126
A_14_P135162	chr1:029454231-029454289	PTPRU	1	29454231	29454289	-0.0289953	0.00177819	-0.0287857
A_14_P105567	chr1:029473693-029473750	PTPRU	1	29473693	29473750	0.000194489	-0.0620003	-0.0204914
A_14_P108566	chr1:029587334-029587393	LOC391025	1	29587334	29587393	0.0874362	0.099936	0.12329
A_14_P103655	chr1:030299292-030299351	chr1:030299292-030299351	1	30299292	30299351	-0.0198139	-0.0900747	0.00493607
A_14_P117068	chr1:030562278-030562337	CF528859	1	30562278	30562337	-0.00436885	-0.150567	-0.0705379
A_14_P101713	chr1:030716764-030716823	chr1:030716764-030716823	1	30716764	30716823	-0.00828911	-0.0133226	-0.0686185
A_14_P202216	chr1:030853309-030853362	MATN1	1	30853309	30853362	0.0154537	-0.0328825	-0.056915
A_14_P112127	chr1:030853750-030853804	MATN1	1	30853750	30853804	0.0528851	-0.103155	0.034328
A_14_P120727	chr1:030865911-030865958	MATN1	1	30865911	30865958	-0.0275157	-0.0460683	-0.0645592
A_14_P103770	chr1:030895969-030896028	LAPTM5	1	30895969	30896028	-0.0158007	-0.0341943	-0.0869163
A_14_P114572	chr1:030984527-030984586	LOC400748	1	30984527	30984586	0.010678	-0.355533	-0.0421929
A_14_P112449	chr1:031019758-031019817	SDC3	1	31019758	31019817	-0.0292734	-0.102998	-0.0873294
A_14_P126094	chr1:031094164-031094223	PUM1	1	31094164	31094223	-0.0152484	0.0303566	-0.0907444
A_14_P138769	chr1:031136968-031137027	PUM1	1	31136968	31137027	-0.00834618	0.0427972	-0.12617
A_14_P112166	chr1:031170023-031170082	PUM1	1	31170023	31170082	-0.0339395	0.0280994	-0.0885329
A_14_P126270	chr1:031201120-031201179	PUM1	1	31201120	31201179	0.00733414	0.078932	-0.00793717
A_14_P202444	chr1:031327013-031327069	FLJ12650	1	31327013	31327069	-0.0129815	0.0430213	-0.0407304
A_14_P131513	chr1:031329144-031329203	FLJ12650	1	31329144	31329203	-0.040015	0.0200555	-0.0921831
A_14_P121074	chr1:031379856-031379915	THC2092376	1	31379856	31379915	0.00165809	0.025399	-0.0912194
A_14_P130044	chr1:031411163-031411214	HPRP8BP	1	31411163	31411214	-0.052837	-0.0223532	-0.0641941
A_14_P107843	chr1:031435129-031435188	HPRP8BP	1	31435129	31435188	-0.00391239	0.0498662	-0.0534741
A_14_P116228	chr1:031496641-031496700	PS1D	1	31496641	31496700	0.0603929	0.0963844	-0.0772979
A_14_P108743	chr1:031508240-031508298	FABP3	1	31508240	31508298	0.00598549	0.0159906	-0.0198494
A_14_P118971	chr1:031566343-031566402	TDE2L	1	31566343	31566402	0.0205962	5.13819e-05	-0.0663415
A_14_P107644	chr1:031571555-031571608	TDE2L	1	31571555	31571608	-0.00979685	0.047254	-0.0775822
A_14_P101185	chr1:031572677-031572736	TDE2L	1	31572677	31572736	0.0182792	0.0906995	-0.0633989
A_14_P202126	chr1:031576551-031576607	TDE2L	1	31576551	31576607	-0.0996575	-0.0708191	-0.13626
A_14_P133920	chr1:031714119-031714172	LCN7	1	31714119	31714172	0.048601	0.0367977	0.0195791
A_14_P104147	chr1:031720766-031720825	LCN7	1	31720766	31720825	-0.0533279	0.0491419	-0.140199
A_14_P137200	chr1:031742350-031742409	chr1:031742350-031742409	1	31742350	31742409	-0.0762232	0.0150369	-0.112418
A_14_P105318	chr1:031760522-031760581	HCRTR1	1	31760522	31760581	-0.0317126	-0.0126181	-0.0402658
A_14_P120745	chr1:031772733-031772792	PEF	1	31772733	31772792	-0.00982615	0.0415462	-0.0554088
A_14_P106535	chr1:031816803-031816862	COL16A1	1	31816803	31816862	-0.0715425	0.004337	-0.122805
A_14_P127220	chr1:031822570-031822629	COL16A1	1	31822570	31822629	0.0176707	0.0776007	-0.0300641
A_14_P114707	chr1:031869398-031869457	BAI2	1	31869398	31869457	-0.0239145	0.0361155	-0.0428337
A_14_P130715	chr1:031924906-031924954	chr1:031924906-031924954	1	31924906	31924954	0.0333464	0.0616993	-0.0767092
A_14_P105259	chr1:031932220-031932277	SPOCD1	1	31932220	31932277	0.0370148	0.0963349	-0.0595724
A_14_P139839	chr1:031947172-031947231	SPOCD1	1	31947172	31947231	-0.0114562	-0.0175549	-0.137253
A_14_P132588	chr1:032060868-032060927	PTP4A2	1	32060868	32060927	-0.0509402	-0.0741498	-0.179451
A_14_P119199	chr1:032127599-032127658	chr1:032127599-032127658	1	32127599	32127658	0.0101546	0.041926	-0.0736324
A_14_P116963	chr1:032150444-032150503	KHDRBS1	1	32150444	32150503	-0.0976066	-0.0502073	-0.161074
A_14_P132386	chr1:032158435-032158494	KHDRBS1	1	32158435	32158494	0.0438147	0.0645315	-0.0399168
A_14_P134713	chr1:032173227-032173286	KHDRBS1	1	32173227	32173286	-0.0745925	-0.0391458	-0.127475
A_14_P133114	chr1:032210431-032210483	TMEM39B	1	32210431	32210483	-0.12334	-0.0979954	-0.144105
A_14_P129404	chr1:032224898-032224957	TMEM39B	1	32224898	32224957	-0.02157	0.0198787	-0.0977862
A_14_P112666	chr1:032244649-032244708	KPNA6	1	32244649	32244708	0.0242869	0.0449299	-0.118731
A_14_P114875	chr1:032271793-032271852	KPNA6	1	32271793	32271852	0.0894364	0.085772	0.00249387
A_14_P110448	chr1:032294190-032294249	KPNA6	1	32294190	32294249	0.0156267	0.0334631	-0.0999558
A_14_P110896	chr1:032322852-032322911	DKFZp451J0118	1	32322852	32322911	0.00162806	0.0600235	-0.0669733
A_14_P112580	chr1:032337420-032337479	MGC1203	1	32337420	32337479	0.00513666	0.038008	0.00859855
A_14_P200013	chr1:032342399-032342455	IQCC	1	32342399	32342455	0.0118823	5.92185e-05	-0.0875669
A_14_P118241	chr1:032343340-032343395	chr1:032343340-032343395	1	32343340	32343395	-0.00616862	0.00883859	-0.0362799
A_14_P111360	chr1:032350318-032350377	RP4-622L5	1	32350318	32350377	-0.0234092	0.0998311	-0.0567868
A_14_P128475	chr1:032352101-032352160	RP4-622L5	1	32352101	32352160	0.0234824	0.0502547	-0.10016
A_14_P114436	chr1:032360738-032360797	EIF3S2	1	32360738	32360797	-0.0345918	-0.0199929	-0.0699478
A_14_P129585	chr1:032366350-032366409	chr1:032366350-032366409	1	32366350	32366409	-0.00352104	0.0395604	-0.0456524
A_14_P200014	chr1:032368425-032368484	LOC339483	1	32368425	32368484	-0.0202004	-0.00593709	-0.0849711
A_14_P124518	chr1:032382644-032382698	MGC10820	1	32382644	32382698	0.029472	0.0409346	-0.00769313
A_14_P123983	chr1:032416184-032416243	LCK	1	32416184	32416243	-0.0103011	0.0360322	-0.0743427
A_14_P101381	chr1:032430617-032430676	HDAC1	1	32430617	32430676	-0.0191296	0.0249356	-0.072307
A_14_P132793	chr1:032456393-032456452	HDAC1	1	32456393	32456452	-0.0211113	0.0933311	-0.00453861
A_14_P113469	chr1:032464691-032464750	HDAC1	1	32464691	32464750	-0.0211239	0.0674321	-0.0264212
A_14_P114672	chr1:032468511-032468569	BX648055	1	32468511	32468569	0.00427665	-0.057274	-0.0661054
A_14_P107213	chr1:032498904-032498959	STK22C	1	32498904	32498959	-0.00940727	0.0233044	-0.139497
A_14_P101541	chr1:032522523-032522582	FLJ10276	1	32522523	32522582	0.0149438	0.105895	-0.0400662
A_14_P112909	chr1:032529103-032529151	chr1:032529103-032529151	1	32529103	32529151	-0.0660792	-0.0569801	-0.0433087
A_14_P108189	chr1:032605627-032605679	ZBTB8	1	32605627	32605679	-0.0130057	0.0504347	-0.0301416
A_14_P104664	chr1:032631589-032631648	ZBTB8	1	32631589	32631648	-0.0602737	0.0152337	0.016409
A_14_P131376	chr1:032655084-032655143	ZBTB8	1	32655084	32655143	-0.0300295	0.00339142	-0.168636
A_14_P102804	chr1:032688181-032688240	ZBTB8	1	32688181	32688240	-0.00182282	0.081184	-0.118065
A_14_P102947	chr1:032734938-032734989	ZBTB8	1	32734938	32734989	-0.0321911	0.101586	-0.0411902
A_14_P107993	chr1:032762174-032762233	ARCH	1	32762174	32762233	0.0162692	0.0551049	-0.0442627
A_14_P118355	chr1:032768395-032768454	ARCH	1	32768395	32768454	-0.0537186	-0.000789018	-0.120541
A_14_P127118	chr1:032789971-032790030	RBBP4	1	32789971	32790030	0.0346479	0.02869	-0.0981747
A_14_P114598	chr1:032803060-032803119	RBBP4	1	32803060	32803119	-0.00482423	0.00426037	-0.138539
A_14_P106341	chr1:032814574-032814633	RBBP4	1	32814574	32814633	0.0137006	-0.00850288	-0.0548637
A_14_P106341	chr1:032814574-032814633	RBBP4	1	32814574	32814633	0.0249734	0.0238395	-0.0258488
A_14_P106341	chr1:032814574-032814633	RBBP4	1	32814574	32814633	0.0625534	0.0359024	-0.00218348
A_14_P134827	chr1:032815341-032815400	SYNCOILIN	1	32815341	32815400	-0.0624808	0.0241277	-0.0664653
A_14_P202388	chr1:032932466-032932525	YARS	1	32932466	32932525	0.0153685	0.120772	-0.075469
A_14_P100825	chr1:032945593-032945645	YARS	1	32945593	32945645	0.000431755	0.0486225	-0.0133529
A_14_P117755	chr1:032960944-032961003	FLJ12903	1	32960944	32961003	0.00506768	0.0115466	-0.0199673
A_14_P127549	chr1:032964633-032964692	FLJ12903	1	32964633	32964692	-0.089432	-0.0693932	-0.159614
A_14_P131710	chr1:032997066-032997110	FNDC5	1	32997066	32997110	-0.0242501	-0.0208644	-0.0503994
A_14_P125582	chr1:033022700-033022759	THC2092280	1	33022700	33022759	-0.0240656	0.0115353	-0.054545
A_14_P200015	chr1:033025298-033025344	HPCA	1	33025298	33025344	0.00308412	0.0630922	-0.0432856
A_14_P100121	chr1:033033752-033033798	BCLP	1	33033752	33033798	0.025511	0.028502	-0.022594
A_14_P109836	chr1:033062631-033062690	chr1:033062631-033062690	1	33062631	33062690	-0.0236263	0.0892328	-0.0764336
A_14_P103024	chr1:033084233-033084288	IBRDC3	1	33084233	33084288	0.069135	0.0666862	-0.0710939
A_14_P110585	chr1:033147712-033147771	AK2	1	33147712	33147771	-0.0405719	-0.0462116	-0.0642525
A_14_P138356	chr1:033168992-033169051	AK2	1	33168992	33169051	0.0465112	0.0821641	-0.0505637
A_14_P118859	chr1:033219186-033219244	ODC-p	1	33219186	33219244	0.0472556	0.0753728	-0.0415049
A_14_P137111	chr1:033245996-033246055	ODC-p	1	33245996	33246055	-0.00443459	0.028779	-0.0755289
A_14_P105068	chr1:033276700-033276756	AX747064	1	33276700	33276756	-0.0500987	-0.00938009	-0.0923948
A_14_P135525	chr1:033306308-033306367	TRIM62	1	33306308	33306367	-0.000546204	-0.00377807	-0.0603533
A_14_P129303	chr1:033418574-033418633	FLJ25476	1	33418574	33418633	-0.0149019	0.0409645	-0.0605033
A_14_P106735	chr1:033434841-033434900	FLJ25476	1	33434841	33434900	0.00209374	0.0722189	-0.0308534
A_14_P117407	chr1:033459287-033459342	PHC2	1	33459287	33459342	-0.053812	-0.0297718	-0.113608
A_14_P110086	chr1:033481322-033481381	PHC2	1	33481322	33481381	-0.00334571	0.0481433	-0.0315265
A_14_P105679	chr1:033566861-033566920	chr1:033566861-033566920	1	33566861	33566920	-0.0125475	-0.0432565	-0.107995
A_14_P135006	chr1:033626544-033626603	ZNF31	1	33626544	33626603	-0.00557354	0.0679856	-0.0467443
A_14_P136718	chr1:033630330-033630389	ZNF31	1	33630330	33630389	-0.0275874	-0.00388673	-0.078839
A_14_P201227	chr1:033649657-033649716	CSMD2	1	33649657	33649716	-0.0082166	-0.0129499	-0.172112
A_14_P109097	chr1:033843756-033843812	CSMD2	1	33843756	33843812	-0.0909249	-0.0349255	-0.111706
A_14_P132367	chr1:033960431-033960483	CSMD2	1	33960431	33960483	-0.00374305	0.0624626	-0.160482
A_14_P123823	chr1:033998934-033998993	CSMD2	1	33998934	33998993	0.00815215	-0.00539252	0.0224695
A_14_P202232	chr1:033999085-033999138	CSMD2	1	33999085	33999138	0.00189599	0.040778	-0.0518541
A_14_P130270	chr1:034135372-034135431	CSMD2	1	34135372	34135431	-0.0375998	0.0177257	-0.161396
A_14_P116299	chr1:034279275-034279334	CSMD2	1	34279275	34279334	0.000890371	0.0375015	-0.0354861
A_14_P108609	chr1:034304675-034304734	MGC15882	1	34304675	34304734	-0.0667481	0.0323943	-0.102169
A_14_P113508	chr1:034332838-034332897	MGC15882	1	34332838	34332897	-0.000599138	0.0329319	0.0244647
A_14_P119019	chr1:034362453-034362512	chr1:034362453-034362512	1	34362453	34362512	0.0374055	0.110854	-0.0413834
A_14_P101994	chr1:034502549-034502608	chr1:034502549-034502608	1	34502549	34502608	0.0317045	0.0763111	-0.0411148
A_14_P112652	chr1:034635996-034636055	chr1:034635996-034636055	1	34635996	34636055	0.0551372	0.042064	-0.105898
A_14_P200808	chr1:034991529-034991588	LOC113444	1	34991529	34991588	-0.0293739	0.0719274	-0.0711038
A_14_P119471	chr1:034993264-034993323	LOC113444	1	34993264	34993323	0.0228652	0.0659329	-0.0474123
A_14_P114647	chr1:035066821-035066880	LOC388617	1	35066821	35066880	-0.00110783	0.0664503	-0.0534845
A_14_P129760	chr1:035111872-035111918	MGC14276	1	35111872	35111918	0.0860391	0.0614164	-0.0800626
A_14_P137781	chr1:035118560-035118606	ZNF258	1	35118560	35118606	0.0651452	0.00301889	-0.0136155
A_14_P139166	chr1:035139823-035139882	ZNF258	1	35139823	35139882	-0.0434365	-0.0366474	-0.154786
A_14_P114334	chr1:035165323-035165382	ZNF258	1	35165323	35165382	0.032417	0.0218543	-0.0811993
A_14_P133578	chr1:035196033-035196092	chr1:035196033-035196092	1	35196033	35196092	-0.0516655	0.0180794	-0.0703042
A_14_P112339	chr1:035239382-035239441	ZMYM1	1	35239382	35239441	0.0164774	0.047528	-0.00314692
A_14_P119084	chr1:035251057-035251116	chr1:035251057-035251116	1	35251057	35251116	-0.042885	0.0554235	-0.020949
A_14_P134190	chr1:035321495-035321554	SFPQ	1	35321495	35321554	-0.0186844	0.0148966	-0.0685088
A_14_P201870	chr1:035323667-035323726	SFPQ	1	35323667	35323726	-0.0137537	0.0412395	-0.139815
A_14_P102639	chr1:035475850-035475909	ZNF262	1	35475850	35475909	-0.0528978	-0.00900812	-0.100752
A_14_P117728	chr1:035505287-035505346	ZNF262	1	35505287	35505346	-0.00586893	0.0281948	-0.120224
A_14_P129569	chr1:035550240-035550299	ZNF262	1	35550240	35550299	-0.0120168	0.00657135	-0.078818
A_14_P110120	chr1:035595013-035595072	PKD1-like	1	35595013	35595072	0.0728582	0.073356	-0.0648314
A_14_P108889	chr1:035641529-035641588	PKD1-like	1	35641529	35641588	0.0464258	0.112863	-0.0519972
A_14_P112198	chr1:035689097-035689151	PKD1-like	1	35689097	35689151	0.013179	0.0712749	-0.120436
A_14_P200016	chr1:035694651-035694710	NCDN	1	35694651	35694710	-0.0350281	0.0346007	-0.0805002
A_14_P138811	chr1:035701429-035701477	THC2096918	1	35701429	35701477	-0.102526	-0.0713871	-0.0975163
A_14_P138359	chr1:035718137-035718196	TFAP2E	1	35718137	35718196	-0.0134928	0.034917	-0.099234
A_14_P133676	chr1:035737049-035737108	CR613382	1	35737049	35737108	-0.00804798	-0.000592802	-0.0975432
A_14_P115016	chr1:035775488-035775547	PSMB2	1	35775488	35775547	0.00403626	0.0179503	-0.0583649
A_14_P116911	chr1:035823780-035823839	chr1:035823780-035823839	1	35823780	35823839	-0.00990088	0.0420099	-0.0691921
A_14_P113676	chr1:035852836-035852893	FLJ38984	1	35852836	35852893	0.00935262	0.043817	-0.0988069
A_14_P136239	chr1:035855041-035855089	CLSPN	1	35855041	35855089	0.0189842	0.0255481	-0.00391687
A_14_P117356	chr1:035874107-035874166	CLSPN	1	35874107	35874166	0.0312653	0.0677676	-0.0709468
A_14_P115843	chr1:035903416-035903475	CLSPN	1	35903416	35903475	-0.0582577	-0.136007	-0.269104
A_14_P111029	chr1:035966228-035966287	EIF2C4	1	35966228	35966287	0.0376571	0.0856103	-0.015693
A_14_P124406	chr1:035990614-035990665	EIF2C4	1	35990614	35990665	-0.0256911	-0.0334829	-0.0780821
A_14_P119680	chr1:036022789-036022848	EIF2C1	1	36022789	36022848	-0.0718164	-0.0157376	-0.141365
A_14_P127680	chr1:036044573-036044632	EIF2C1	1	36044573	36044632	-0.0502941	0.0054684	-0.0862004
A_14_P121283	chr1:036080495-036080554	EIF2C3	1	36080495	36080554	-0.00100223	0.0410373	-0.117391
A_14_P130187	chr1:036101620-036101679	EIF2C3	1	36101620	36101679	-0.0058022	-0.0181508	-0.135127
A_14_P121097	chr1:036168887-036168946	EIF2C3	1	36168887	36168946	-0.0365994	0.00247088	-0.111739
A_14_P132475	chr1:036189945-036190004	EIF2C3	1	36189945	36190004	0.0740386	0.0717425	-0.0559431
A_14_P200017	chr1:036219865-036219910	TEKT2	1	36219865	36219910	-0.0596935	-0.0368712	-0.132404
A_14_P116271	chr1:036222936-036222984	chr1:036222936-036222984	1	36222936	36222984	-0.00115898	0.0135534	-0.0284428
A_14_P119339	chr1:036225116-036225175	ADPRHL2	1	36225116	36225175	-0.00872208	0.0191387	-0.0824155
A_14_P128694	chr1:036229983-036230042	COL8A2	1	36229983	36230042	-0.0629555	-0.00454534	-0.126535
A_14_P129813	chr1:036271724-036271783	TRAPPC3	1	36271724	36271783	0.0330349	0.0551886	-0.138442
A_14_P119380	chr1:036280023-036280082	TRAPPC3	1	36280023	36280082	-0.0254917	-0.0443686	-0.126228
A_14_P130827	chr1:036310274-036310333	FLJ10350	1	36310274	36310333	-0.0580329	-0.0189122	-0.0840617
A_14_P104168	chr1:036374641-036374700	THRAP3	1	36374641	36374700	-0.18024	-0.0757326	-0.254759
A_14_P127667	chr1:036405669-036405728	THRAP3	1	36405669	36405728	0.0149201	0.0190702	-0.0787583
A_14_P127805	chr1:036436583-036436642	THRAP3	1	36436583	36436642	-0.00480335	0.0688547	-0.0327001
A_14_P124365	chr1:036452054-036452113	FLJ22938	1	36452054	36452113	-0.0155348	0.0762275	-0.0686361
A_14_P122350	chr1:036456739-036456784	FLJ22938	1	36456739	36456784	0.00492042	-0.00867605	-0.0280729
A_14_P135095	chr1:036475846-036475905	MGC4796	1	36475846	36475905	0.0134209	0.00217595	-0.0440233
A_14_P100571	chr1:036491587-036491646	MGC4796	1	36491587	36491646	0.0609686	0.0265912	0.0387246
A_14_P106542	chr1:036517370-036517429	MGC4796	1	36517370	36517429	0.0767637	0.13423	0.0798011
A_14_P123014	chr1:036528139-036528198	LSM10	1	36528139	36528198	-0.0155266	0.0528527	-0.0980807
A_14_P121769	chr1:036552691-036552750	NOR1	1	36552691	36552750	-0.0726705	-0.0238267	-0.0967695
A_14_P139611	chr1:036578687-036578741	NOR1	1	36578687	36578741	-0.0394568	0.00674491	-0.0606288
A_14_P115298	chr1:036595429-036595488	MRPS15	1	36595429	36595488	0.0292451	0.0646737	-0.195516
A_14_P100113	chr1:036600768-036600827	CSF3R	1	36600768	36600827	0.0148572	0.100618	-0.103498
A_14_P202362	chr1:036617039-036617098	CSF3R	1	36617039	36617098	0.0304174	0.0441787	-0.00994009
A_14_P101218	chr1:036731782-036731841	chr1:036731782-036731841	1	36731782	36731841	-0.0815849	-0.0193489	-0.0833794
A_14_P201271	chr1:036935808-036935865	GRIK3	1	36935808	36935865	-0.00866916	0.055479	-0.0863738
A_14_P131347	chr1:036939142-036939198	GRIK3	1	36939142	36939198	-0.00550721	0.0201994	-0.107936
A_14_P126221	chr1:036939584-036939628	GRIK3	1	36939584	36939628	0.00846281	0.0349045	-0.00450573
A_14_P120641	chr1:036979452-036979511	GRIK3	1	36979452	36979511	0.0405243	0.0420266	-0.0367043
A_14_P133305	chr1:037019662-037019721	GRIK3	1	37019662	37019721	-0.0531773	0.0309897	-0.0864667
A_14_P101589	chr1:037065830-037065889	GRIK3	1	37065830	37065889	0.034323	0.146018	-0.0542633
A_14_P134519	chr1:037154392-037154451	GRIK3	1	37154392	37154451	0.00277128	0.0267266	-0.0284315
A_14_P128587	chr1:037175485-037175544	chr1:037175485-037175544	1	37175485	37175544	0.0371067	0.111238	0.0205986
A_14_P124657	chr1:037361546-037361605	chr1:037361546-037361605	1	37361546	37361605	0.0196657	0.016474	-0.0820773
A_14_P111526	chr1:037554771-037554830	chr1:037554771-037554830	1	37554771	37554830	-0.0683413	-0.143195	-0.10464
A_14_P120605	chr1:037612213-037612271	FLJ23231	1	37612213	37612271	0.0207654	0.0691076	-0.196981
A_14_P130882	chr1:037630504-037630563	FLJ11730	1	37630504	37630563	0.00880846	0.0778415	-0.0300773
A_14_P129914	chr1:037642782-037642841	FLJ11730	1	37642782	37642841	0.0397753	0.0988784	-0.0757715
A_14_P114681	chr1:037672256-037672315	SNIP1	1	37672256	37672315	-0.0229695	0.0489032	-0.0786452
A_14_P137553	chr1:037692401-037692453	DNALI1	1	37692401	37692453	0.580463	0.679308	0.26963
A_14_P139721	chr1:037700186-037700245	DNALI1	1	37700186	37700245	-0.0839974	-0.00379315	-0.114291
A_14_P104522	chr1:037701540-037701599	GNL2	1	37701540	37701599	-0.0034536	-0.0173959	-0.0719745
A_14_P113299	chr1:037727455-037727514	GNL2	1	37727455	37727514	-0.0213419	-0.00525327	-0.072668
A_14_P115846	chr1:037746936-037746995	R-spondin	1	37746936	37746995	-0.0462684	-0.0228854	-0.0979438
A_14_P105307	chr1:037780377-037780436	chr1:037780377-037780436	1	37780377	37780436	0.0914353	0.0841752	-0.011441
A_14_P100386	chr1:037823113-037823172	FLJ20508	1	37823113	37823172	-0.0227454	0.0441113	-0.0768852
A_14_P200018	chr1:037835178-037835237	CDCA8	1	37835178	37835237	0.036514	0.0501579	-0.0892815
A_14_P107538	chr1:037844443-037844502	chr1:037844443-037844502	1	37844443	37844502	0.0508868	0.0554331	-0.0530835
A_14_P103176	chr1:037897322-037897381	EPHA10	1	37897322	37897381	0.163928	0.151105	0.175689
A_14_P101507	chr1:037930394-037930453	FLJ31434	1	37930394	37930453	-0.0484948	0.0509063	-0.130359
A_14_P110432	chr1:037952004-037951945	MTF1	1	37952004	37951945	0.0208601	0.0879167	-0.06234
A_14_P101211	chr1:037983320-037983379	MTF1	1	37983320	37983379	-0.00909298	0.0333353	-0.143817
A_14_P202303	chr1:038111634-038111690	SF3A3	1	38111634	38111690	0.0474012	0.0514895	-0.0576811
A_14_P128476	chr1:038116664-038116723	SF3A3	1	38116664	38116723	0.102495	0.101836	0.0142302
A_14_P125693	chr1:038124717-038124763	SF3A3	1	38124717	38124763	-0.00381147	0.0513111	-0.0988662
A_14_P139364	chr1:038131788-038131841	FHL3	1	38131788	38131841	-0.0757805	-0.121296	-0.145272
A_14_P124548	chr1:038150116-038150175	CGI-94	1	38150116	38150175	-0.0353539	0.00857064	-0.10337
A_14_P120012	chr1:038158509-038158568	CGI-94	1	38158509	38158568	0.00787587	0.0554354	-0.113066
A_14_P138440	chr1:038260582-038260641	chr1:038260582-038260641	1	38260582	38260641	-0.0145316	0.0558717	-0.0697913
A_14_P100011	chr1:038500215-038500274	chr1:038500215-038500274	1	38500215	38500274	0.0884729	0.0485494	0.0452713
A_14_P132185	chr1:038700751-038700810	chr1:038700751-038700810	1	38700751	38700810	-0.150351	0.0255673	-0.0704457
A_14_P200965	chr1:038969062-038969121	chr1:038969062-038969121	1	38969062	38969121	0.00792413	0.0224933	-0.119611
A_14_P109652	chr1:038973198-038973257	RRAGC	1	38973198	38973257	0.0192263	0.0164438	-0.0843358
A_14_P106736	chr1:038990603-038990661	RRAGC	1	38990603	38990661	0.0169668	0.0732252	-0.108445
A_14_P107987	chr1:038998908-038998966	MYCBP	1	38998908	38998966	0.00418229	0.0646283	-0.0444554
A_14_P119357	chr1:039003707-039003766	MYCBP	1	39003707	39003766	0.0207298	0.0531851	-0.0461336
A_14_P133082	chr1:039005658-039005717	MYCBP	1	39005658	39005717	-0.100829	-0.00911125	-0.109661
A_14_P117260	chr1:039010887-039010946	MYCBP	1	39010887	39010946	0.131938	0.0777631	0.0367811
A_14_P130802	chr1:039046169-039046225	RHBDL2	1	39046169	39046225	0.029113	-0.011417	-0.0247597
A_14_P134100	chr1:039072444-039072503	RHBDL2	1	39072444	39072503	-0.0090873	-0.0246486	-0.0171552
A_14_P136660	chr1:039129164-039129223	FLJ12666	1	39129164	39129223	-0.00848024	0.0236242	-0.0713324
A_14_P113562	chr1:039163467-039163520	NDUFS5	1	39163467	39163520	-0.047166	0.00972158	-0.129483
A_14_P133157	chr1:039200909-039200968	chr1:039200909-039200968	1	39200909	39200968	-0.0797213	-0.0439806	-0.0855262
A_14_P115419	chr1:039305306-039305365	MACF1	1	39305306	39305365	-0.0136879	0.0051034	-0.127699
A_14_P104561	chr1:039470788-039470847	MACF1	1	39470788	39470847	-0.0264518	0.00969281	-0.12813
A_14_P117500	chr1:039567821-039567880	MACF1	1	39567821	39567880	0.0143669	-0.00778862	-0.119923
A_14_P126042	chr1:039636654-039636713	BMP8A	1	39636654	39636713	0.0173485	0.0683142	-0.0734181
A_14_P101550	chr1:039658037-039658083	BMP8A	1	39658037	39658083	0.0123182	0.0460748	-0.0187172
A_14_P123085	chr1:039663341-039663393	FLJ14351	1	39663341	39663393	-0.0195854	0.0211734	-0.00347525
A_14_P107437	chr1:039702496-039702555	PABPC4	1	39702496	39702555	0.0407768	0.110168	-0.106873
A_14_P135361	chr1:039771481-039771540	HEYL	1	39771481	39771540	-0.055659	-0.00639979	-0.0389665
A_14_P121057	chr1:039797879-039797938	NT5C1A	1	39797879	39797938	-0.0169082	0.0465286	-0.0313984
A_14_P136295	chr1:039813687-039813746	THC2173376	1	39813687	39813746	-0.0876398	-0.0413922	-0.184477
A_14_P103309	chr1:039823544-039823601	HPCAL4	1	39823544	39823601	-0.02272	0.0363981	-0.0146485
A_14_P127727	chr1:039875985-039876044	PPIE	1	39875985	39876044	0.0779455	0.12045	0.00878741
A_14_P200019	chr1:039893384-039893441	BMP8B	1	39893384	39893441	-0.0590339	0.0102143	-0.117377
A_14_P120550	chr1:039905222-039905266	BMP8B	1	39905222	39905266	-0.0372695	0.0200421	-0.112836
A_14_P102954	chr1:039911434-039911487	BMP8B	1	39911434	39911487	-0.0490303	-0.0109758	-0.111033
A_14_P109297	chr1:039918687-039918746	BMP8B	1	39918687	39918746	-0.034286	-0.0140577	-0.0610522
A_14_P108054	chr1:039973003-039973062	chr1:039973003-039973062	1	39973003	39973062	0.0277674	0.0625657	-0.0352991
A_14_P111481	chr1:039982726-039982785	TRIT1	1	39982726	39982785	0.00546009	0.0797712	-0.0641363
A_14_P111485	chr1:040012156-040012215	TRIT1	1	40012156	40012215	-0.0243816	0.0224449	-0.0814557
A_14_P129794	chr1:040034625-040034684	MYCL1	1	40034625	40034684	0.0180637	0.0521166	-0.0319307
A_14_P100355	chr1:040035203-040035261	MYCL1	1	40035203	40035261	-0.0030525	-0.000328553	-0.0356395
A_14_P115333	chr1:040090836-040090893	FLJ14490	1	40090836	40090893	0.00761317	0.044774	-0.132852
A_14_P120226	chr1:040096797-040096856	FLJ14490	1	40096797	40096856	0.0340492	0.132051	-0.0702801
A_14_P130075	chr1:040178755-040178814	CAP1	1	40178755	40178814	0.00979404	0.029198	-0.128745
A_14_P107536	chr1:040194072-040194129	CAP1	1	40194072	40194129	-0.0246784	-0.00952954	-0.0676036
A_14_P104430	chr1:040207650-040207709	PPT1	1	40207650	40207709	0.0439958	0.04002	-0.102848
A_14_P130877	chr1:040267421-040267475	LOC441883	1	40267421	40267475	-0.0116989	0.016326	-0.114487
A_14_P135729	chr1:040348236-040348295	RLF	1	40348236	40348295	0.0236578	0.0871304	-0.119666
A_14_P118892	chr1:040374471-040374530	RLF	1	40374471	40374530	0.0154853	0.132461	-0.0139698
A_14_P125310	chr1:040420761-040420820	ZMPSTE24	1	40420761	40420820	0.0167411	0.0427544	-0.0617586
A_14_P124946	chr1:040444197-040444254	COL9A2	1	40444197	40444254	-0.0167236	0.0179328	-0.0761819
A_14_P101560	chr1:040500193-040500252	chr1:040500193-040500252	1	40500193	40500252	-0.0155185	0.00269862	-0.107775
A_14_P138402	chr1:040547774-040547833	LOC64744	1	40547774	40547833	-0.0125542	0.0231399	-0.0959012
A_14_P125023	chr1:040597180-040597239	ZNF643	1	40597180	40597239	0.0102681	0.063534	-0.0877797
A_14_P139464	chr1:040644526-040644581	FLJ21144	1	40644526	40644581	-0.013476	0.0176161	-0.0998659
A_14_P103713	chr1:040682830-040682889	MGC27466	1	40682830	40682889	-0.0725313	-0.0367875	-0.118459
A_14_P113753	chr1:040715243-040715302	chr1:040715243-040715302	1	40715243	40715302	-0.00797344	0.0430755	-0.091548
A_14_P118177	chr1:040757238-040757297	RIMS3	1	40757238	40757297	-0.016702	0.0326876	-0.100579
A_14_P116111	chr1:040795458-040795517	RIMS3	1	40795458	40795517	-0.0298715	-0.0325486	-0.0676569
A_14_P121677	chr1:040844310-040844369	NFYC	1	40844310	40844369	0.0178172	0.0452854	-0.0363856
A_14_P137713	chr1:040859951-040860010	NFYC	1	40859951	40860010	0.0396603	0.0442929	-0.0386575
A_14_P124913	chr1:040880984-040881043	NFYC	1	40880984	40881043	-0.0274455	0.019683	-0.085231
A_14_P110023	chr1:040903147-040903206	NFYC	1	40903147	40903206	-0.0212515	0.0177164	-0.0511382
A_14_P138387	chr1:040961365-040961424	KCNQ4	1	40961365	40961424	0.0263071	0.0898737	-0.0313378
A_14_P122106	chr1:040995800-040995854	THC2200321	1	40995800	40995854	-0.0241223	0.035725	-0.0609646
A_14_P124412	chr1:041118153-041118212	CTPS	1	41118153	41118212	0.0082251	0.0595969	-0.0648524
A_14_P110010	chr1:041131427-041131486	CTPS	1	41131427	41131486	-0.0692564	0.0119971	-0.108951
A_14_P130885	chr1:041140988-041141047	CTPS	1	41140988	41141047	-0.0249436	0.0207606	-0.0940171
A_14_P130885	chr1:041140988-041141047	CTPS	1	41140988	41141047	-0.0667424	0.0572274	-0.0635604
A_14_P130885	chr1:041140988-041141047	CTPS	1	41140988	41141047	-0.0684849	0.00800164	-0.102332
A_14_P119316	chr1:041154092-041154151	FLJ23878	1	41154092	41154151	0.0180965	0.101787	-0.0890208
A_14_P124221	chr1:041210186-041210241	SCMH1	1	41210186	41210241	-0.0187223	0.0239587	-0.135518
A_14_P108688	chr1:041286361-041286407	SCMH1	1	41286361	41286407	0.0526389	0.0425442	-0.0122512
A_14_P125684	chr1:041339042-041339101	SCMH1	1	41339042	41339101	0.0166882	0.073262	-0.117668
A_14_P127508	chr1:041375601-041375660	SCMH1	1	41375601	41375660	-0.00194172	0.0932846	-0.102968
A_14_P105790	chr1:041521204-041521263	chr1:041521204-041521263	1	41521204	41521263	0.0494805	0.0852938	0.0226288
A_14_P129750	chr1:041613513-041613572	chr1:041613513-041613572	1	41613513	41613572	-0.0379877	0.00561074	-0.118619
A_14_P200020	chr1:041618644-041618699	EDN2	1	41618644	41618699	0.0356374	0.105703	0.0431284
A_14_P116083	chr1:041644943-041645002	HIVEP3	1	41644943	41645002	-0.0140415	-0.0134623	-0.0169487
A_14_P105366	chr1:041854134-041854193	HIVEP3	1	41854134	41854193	-0.0100333	0.0647105	-0.0368919
A_14_P128151	chr1:042008855-042008914	HIVEP3	1	42008855	42008914	-0.027377	0.0255032	-0.0788454
A_14_P103960	chr1:042053313-042053372	HIVEP3	1	42053313	42053372	-0.0635025	-0.0730557	-0.0689533
A_14_P117708	chr1:042146574-042146633	BC046120	1	42146574	42146633	-0.0102479	0.0127729	-0.0598358
A_14_P117137	chr1:042268278-042268337	chr1:042268278-042268337	1	42268278	42268337	-0.0248714	0.0185787	-0.091612
A_14_P116801	chr1:042288618-042288664	GUCA2B	1	42288618	42288664	0.0357291	0.0282893	-0.041135
A_14_P106190	chr1:042298634-042298683	GUCA2A	1	42298634	42298683	-0.0485016	0.0673114	-0.0915174
A_14_P121764	chr1:042322227-042322286	FOXJ3	1	42322227	42322286	0.0368935	0.108491	-0.037376
A_14_P103577	chr1:042362698-042362755	FOXJ3	1	42362698	42362755	-0.0458912	0.00471734	-0.0600572
A_14_P139366	chr1:042413203-042413261	FOXJ3	1	42413203	42413261	0.082541	0.0896336	0.00430954
A_14_P119456	chr1:042445792-042445851	FOXJ3	1	42445792	42445851	-0.0293134	0.0251744	-0.085347
A_14_P103672	chr1:042505879-042505938	chr1:042505879-042505938	1	42505879	42505938	-0.0125537	0.0551371	-0.0547632
A_14_P108368	chr1:042534316-042534368	MGC47816	1	42534316	42534368	0.0192762	0.0441591	-0.0372103
A_14_P119451	chr1:042567876-042567935	ZMYND12	1	42567876	42567935	0.00162048	0.0740646	-0.0687272
A_14_P113499	chr1:042594728-042594787	FLJ11838	1	42594728	42594787	0.044731	0.0665969	-0.0936633
A_14_P130938	chr1:042631928-042631987	FLJ20972	1	42631928	42631987	0.0204383	0.05979	-0.0682097
A_14_P138523	chr1:042634719-042634770	FLJ20972	1	42634719	42634770	0.0475817	0.0541746	-0.053227
A_14_P139561	chr1:042671890-042671949	FLJ20972	1	42671890	42671949	0.135488	0.142949	-0.0159213
A_14_P100078	chr1:042773691-042773750	ENST00000342022	1	42773691	42773750	0.031322	0.07804	-0.0716502
A_14_P101532	chr1:042798881-042798940	PPIH	1	42798881	42798940	0.00444078	0.0818743	-0.0416203
A_14_P117144	chr1:042832675-042832734	NSEP1	1	42832675	42832734	0.00566477	0.0207459	-0.0888677
A_14_P128071	chr1:042869754-042869812	CLDN19	1	42869754	42869812	-0.0377267	-0.0315902	-0.136568
A_14_P117125	chr1:042889888-042889937	LEPRE1	1	42889888	42889937	0.0274986	0.0553303	-0.0353351
A_14_P103764	chr1:042900286-042900345	LEPRE1	1	42900286	42900345	0.0370128	0.0797242	-0.0925912
A_14_P101067	chr1:042908382-042908435	MGC955	1	42908382	42908435	0.0282197	0.210929	-0.00742707
A_14_P129310	chr1:042964831-042964885	ERMAP	1	42964831	42964885	0.0329977	0.0957396	-0.0372353
A_14_P101434	chr1:042971893-042971952	ERMAP	1	42971893	42971952	-0.0208758	0.000319335	-0.133713
A_14_P116853	chr1:042984385-042984435	LOC51058	1	42984385	42984435	-0.0160894	0.00218927	-0.0301704
A_14_P107695	chr1:043047451-043047510	chr1:043047451-043047510	1	43047451	43047510	0.0144081	0.0680498	-0.0619856
A_14_P103989	chr1:043085173-043085232	SLC2A1	1	43085173	43085232	0.395095	0.128497	0.00928845
A_14_P138576	chr1:043199706-043199765	LOC440585	1	43199706	43199765	0.0132684	0.0538345	-0.083522
A_14_P118627	chr1:043300767-043300826	EBNA1BP2	1	43300767	43300826	0.0347173	0.00279524	-0.126081
A_14_P104619	chr1:043316413-043316471	FLJ32000	1	43316413	43316471	-0.0270007	-0.0138105	-0.0821769
A_14_P112183	chr1:043377306-043377365	EBNA1BP2	1	43377306	43377365	0.0163759	0.0191072	-0.0454089
A_14_P119674	chr1:043406371-043406421	MGC17299	1	43406371	43406421	0.0668546	0.0659767	-0.0319013
A_14_P121883	chr1:043417598-043417647	MGC52423	1	43417598	43417647	0.0723292	0.0488998	0.0453693
A_14_P128794	chr1:043445683-043445742	TIE1	1	43445683	43445742	0.0460387	0.154414	-0.0571042
A_14_P110900	chr1:043477359-043477418	MPL	1	43477359	43477418	0.0106452	0.0693465	-0.113472
A_14_P107876	chr1:043494468-043494514	CDC20	1	43494468	43494514	-0.0156151	0.0584862	-0.0585597
A_14_P126868	chr1:043496796-043496855	CDC20	1	43496796	43496855	0.00756674	0.0753626	-0.0897692
A_14_P102603	chr1:043498143-043498200	ELOVL1	1	43498143	43498200	0.0325609	0.0284045	0.0112431
A_14_P200021	chr1:043500680-043500735	ELOVL1	1	43500680	43500735	-0.0825055	-0.0403445	-0.116931
A_14_P119149	chr1:043518669-043518728	THC2130076	1	43518669	43518728	0.0468818	0.0190773	-0.0678736
A_14_P200022	chr1:043519843-043519902	MED8	1	43519843	43519902	-0.0968771	-0.0558892	-0.140831
A_14_P118048	chr1:043543804-043543863	LOC149469	1	43543804	43543863	-0.00999442	0.030486	-0.0903644
A_14_P130824	chr1:043572188-043572237	KIAA0467	1	43572188	43572237	-0.0539274	0.0388132	-0.116144
A_14_P139096	chr1:043577963-043578009	KIAA0467	1	43577963	43578009	0.0168675	0.0569321	-0.0559106
A_14_P122540	chr1:043578745-043578800	KIAA0467	1	43578745	43578800	-0.0798615	-0.0683244	-0.219989
A_14_P117298	chr1:043585898-043585953	KIAA0467	1	43585898	43585953	0.006601	0.0283558	-0.0834685
A_14_P104175	chr1:043588681-043588726	HT036	1	43588681	43588726	-0.0293291	-0.0390603	-0.0408294
A_14_P139015	chr1:043667757-043667816	PTPRF	1	43667757	43667816	0.00431469	0.078574	-0.0303364
A_14_P128102	chr1:043719521-043719580	PTPRF	1	43719521	43719580	-0.00540431	-0.0328395	0.00663253
A_14_P128889	chr1:043742341-043742398	PTPRF	1	43742341	43742398	0.0110595	0.0120997	-0.0142072
A_14_P118362	chr1:043818430-043818485	JMJD2A	1	43818430	43818485	-0.0310385	-0.0206622	-0.0558536
A_14_P132839	chr1:043839204-043839263	JMJD2A	1	43839204	43839263	-0.059253	0.0178484	-0.121475
A_14_P137034	chr1:043870974-043871033	SIAT6	1	43870974	43871033	-0.0517511	0.0153857	-0.0772336
A_14_P104188	chr1:043911805-043911864	SIAT6	1	43911805	43911864	0.0211597	0.0204035	-0.0453071
A_14_P104218	chr1:043949644-043949695	SIAT6	1	43949644	43949695	-0.00897469	-0.0306431	-0.0775176
A_14_P117569	chr1:043991223-043991282	SIAT6	1	43991223	43991282	-0.0987699	-0.0827956	-0.219461
A_14_P128443	chr1:044071889-044071938	ARTN	1	44071889	44071938	-0.0618362	-0.0261975	-0.136406
A_14_P116969	chr1:044096161-044096220	IPO13	1	44096161	44096220	0.0551416	0.110283	-0.0710081
A_14_P130608	chr1:044108072-044108131	DPH2L2	1	44108072	44108131	-0.030422	0.0272186	-0.0663566
A_14_P104935	chr1:044110566-044110612	ATP6V0B	1	44110566	44110612	-0.0113048	0.0321198	-0.127046
A_14_P105306	chr1:044122449-044122508	B4GALT2	1	44122449	44122508	0.0286444	0.0697493	-0.00659358
A_14_P110895	chr1:044128632-044128678	MGC45441	1	44128632	44128678	-0.0494959	-0.0163224	-0.0526757
A_14_P123121	chr1:044148658-044148716	SLC6A9	1	44148658	44148716	-0.0689948	0.0330652	-0.11581
A_14_P106408	chr1:044218832-044218891	BC031250	1	44218832	44218891	-0.035537	-0.0515065	-0.0562027
A_14_P131044	chr1:044269656-044269715	ZNF393	1	44269656	44269715	-0.0393357	0.0574865	-0.0965594
A_14_P101054	chr1:044352427-044352479	DMAP1	1	44352427	44352479	-0.0356238	-0.0280395	-0.0827074
A_14_P126866	chr1:044453470-044453529	PRNPIP	1	44453470	44453529	-0.0291411	0.0253917	-0.0564977
A_14_P112067	chr1:044580516-044580575	FLJ10597	1	44580516	44580575	-0.0309158	0.0371013	-0.0805375
A_14_P116701	chr1:044756071-044756130	FLJ10597	1	44756071	44756130	-0.0603544	0.0177672	-0.0681186
A_14_P129829	chr1:044776413-044776472	FLJ10597	1	44776413	44776472	0.038551	0.101101	-0.00731801
A_14_P132377	chr1:044802747-044802805	FLJ22353	1	44802747	44802805	-0.0380242	-0.0458627	-0.110261
A_14_P134166	chr1:044889529-044889584	KIF2C	1	44889529	44889584	-0.0365467	-0.0137035	-0.0628769
A_14_P109506	chr1:044902656-044902706	THC2081482	1	44902656	44902706	0.0183792	0.104582	-0.0117202
A_14_P114254	chr1:044911180-044911237	RPS8	1	44911180	44911237	0.0347123	0.0822355	-0.056593
A_14_P104364	chr1:044920934-044920982	VMD2L2	1	44920934	44920982	-0.00778865	0.0470086	-0.0528441
A_14_P100293	chr1:044938953-044939003	PLK3	1	44938953	44939003	-0.00504013	0.00220051	-0.0678136
A_14_P119337	chr1:044966733-044966785	PTCH2	1	44966733	44966785	-0.227188	-0.193547	-0.117983
A_14_P138739	chr1:044972896-044972955	PTCH2	1	44972896	44972955	0.00491722	0.0545256	-0.0251705
A_14_P107895	chr1:045009457-045009516	EIF2B3	1	45009457	45009516	-0.0120176	0.0782971	-0.0737923
A_14_P127226	chr1:045019517-045019572	EIF2B3	1	45019517	45019572	0.0268496	-0.0335731	-0.202986
A_14_P104219	chr1:045045195-045045254	EIF2B3	1	45045195	45045254	0.0451866	0.0430506	-0.0500425
A_14_P128496	chr1:045076268-045076318	EIF2B3	1	45076268	45076318	-0.0622447	0.0365133	-0.117598
A_14_P121152	chr1:045114038-045114097	EIF2B3	1	45114038	45114097	-0.0136279	0.0541653	-0.00979289
A_14_P120631	chr1:045137295-045137354	THC2034649	1	45137295	45137354	-0.0237647	0.0261593	-0.117243
A_14_P200023	chr1:045139597-045139646	FLJ21156	1	45139597	45139646	-0.0862632	-0.015888	-0.14503
A_14_P125373	chr1:045147178-045147232	UROD	1	45147178	45147232	-0.051902	-0.0213877	-0.0625761
A_14_P200853	chr1:045150316-045150375	UROD	1	45150316	45150375	0.00870033	0.0577664	-0.102746
A_14_P118536	chr1:045462873-045462923	MGC15668	1	45462873	45462923	-0.0136376	0.0148309	-0.0787853
A_14_P107667	chr1:045463995-045464054	chr1:045463995-045464054	1	45463995	45464054	-0.0343645	0.00399045	-0.11561
A_14_P122926	chr1:045466687-045466733	MUTYH	1	45466687	45466733	-0.0100774	0.0186972	0.0255287
A_14_P124452	chr1:045473441-045473498	MUTYH	1	45473441	45473498	-0.0161875	0.0689436	-0.0783619
A_14_P112684	chr1:045476770-045476823	TOE1	1	45476770	45476823	-0.0138622	0.0414151	-0.0480646
A_14_P136068	chr1:045520652-045520709	TESK2	1	45520652	45520709	-0.0349374	-0.00493512	-0.12353
A_14_P118900	chr1:045556529-045556580	TESK2	1	45556529	45556580	0.0156812	0.0599292	-0.0880014
A_14_P110053	chr1:045592538-045592597	TESK2	1	45592538	45592597	-0.0474654	-0.00537641	-0.105897
A_14_P101738	chr1:045614395-045614454	TESK2	1	45614395	45614454	-0.0117271	0.0282881	-0.046241
A_14_P124892	chr1:045655709-045655768	PRDX1	1	45655709	45655768	0.0801548	0.0859294	0.0015022
A_14_P132757	chr1:045686554-045686613	AKR1A1	1	45686554	45686613	-0.0633956	-0.0153443	-0.110548
A_14_P116208	chr1:045719968-045720027	NASP	1	45719968	45720027	-0.0134782	0.0414355	-0.0864264
A_14_P104967	chr1:045758769-045758814	FLJ33084	1	45758769	45758814	-0.0217363	0.00568107	-0.0808893
A_14_P114264	chr1:045775086-045775139	SP192	1	45775086	45775139	0.00709594	0.0571056	0.048429
A_14_P108431	chr1:045828426-045828485	LOC51249	1	45828426	45828485	-0.00218768	0.0912283	0.109646
A_14_P123657	chr1:045834683-045834742	IPP	1	45834683	45834742	0.0344168	0.0590292	-0.0331434
A_14_P201669	chr1:045834923-045834982	IPP	1	45834923	45834982	0.0107629	0.0461481	-0.110175
A_14_P107126	chr1:046002174-046002233	MAST2	1	46002174	46002233	-0.0815982	-0.0122625	-0.149369
A_14_P138693	chr1:046034387-046034446	MAST2	1	46034387	46034446	-0.016322	-0.0047109	-0.117193
A_14_P123768	chr1:046093061-046093120	MAST2	1	46093061	46093120	0.0271003	0.0384006	-0.105095
A_14_P117727	chr1:046185976-046186035	MAST2	1	46185976	46186035	-0.0546382	0.0446685	-0.0784985
A_14_P122646	chr1:046220416-046220475	PIK3R3	1	46220416	46220475	-0.00393408	0.0373496	-0.129308
A_14_P131604	chr1:046243780-046243839	PIK3R3	1	46243780	46243839	-0.00811032	0.00159962	-0.136597
A_14_P128881	chr1:046271083-046271142	PIK3R3	1	46271083	46271142	0.0710381	0.0733864	-0.0245407
A_14_P139949	chr1:046293216-046293275	PIK3R3	1	46293216	46293275	-0.0902306	-0.0673732	-0.138217
A_14_P125150	chr1:046362662-046362711	TSPAN1	1	46362662	46362711	0.0190719	0.0587871	-0.00734792
A_14_P116502	chr1:046371252-046371302	FLJ20277	1	46371252	46371302	-0.0766633	0.0653903	-0.0652149
A_14_P111946	chr1:046383104-046383163	FLJ20277	1	46383104	46383163	-0.0328353	0.03524	-0.125284
A_14_P135477	chr1:046425962-046426014	RAD54L	1	46425962	46426014	0.0619897	0.10936	-0.0245469
A_14_P125854	chr1:046436383-046436442	RAD54L	1	46436383	46436442	0.0271945	0.0674054	-0.0635695
A_14_P117534	chr1:046450154-046450211	RAD54L	1	46450154	46450211	-0.0362055	0.0251968	-0.0855674
A_14_P134880	chr1:046462848-046462907	MUF1	1	46462848	46462907	0.0129581	0.013102	-0.0802349
A_14_P133679	chr1:046475986-046476042	MUF1	1	46475986	46476042	0.0112888	0.0783813	-0.0548362
A_14_P103271	chr1:046481478-046481522	UQCRH	1	46481478	46481522	-0.0347651	-0.0919281	-0.0318213
A_14_P104129	chr1:046493681-046493740	UQCRH	1	46493681	46493740	-0.0121644	0.0682046	-0.0550621
A_14_P121253	chr1:046576568-046576627	FAAH	1	46576568	46576627	0.0321635	0.0917315	-0.149615
A_14_P122224	chr1:046586855-046586901	FAAH	1	46586855	46586901	-0.0270472	0.00915644	-0.0672708
A_14_P118396	chr1:046622601-046622660	BI756183	1	46622601	46622660	-0.038736	-0.00483306	-0.074621
A_14_P109522	chr1:046687763-046687822	DMBX1	1	46687763	46687822	-0.0316157	0.0120479	-0.0347188
A_14_P134417	chr1:046726040-046726087	FLJ32011	1	46726040	46726087	0.00672978	0.0409723	-0.0233637
A_14_P105480	chr1:046735633-046735690	MKNK1	1	46735633	46735690	0.00175149	0.0493263	-0.0566054
A_14_P100309	chr1:046746135-046746192	MKNK1	1	46746135	46746192	0.0251216	0.0731333	-0.0509625
A_14_P131436	chr1:046752638-046752696	MKNK1	1	46752638	46752696	0.020529	0.000781977	-0.124895
A_14_P110799	chr1:046763607-046763660	MKNK1	1	46763607	46763660	0.0233167	0.0907386	-0.104459
A_14_P108494	chr1:046790023-046790067	MOBKL2C	1	46790023	46790067	-0.000558966	0.019121	-0.0812674
A_14_P115934	chr1:046793856-046793906	MOBKL2C	1	46793856	46793906	0.0338759	-1.97395e-05	-0.0345185
A_14_P123082	chr1:046812717-046812776	AL137294	1	46812717	46812776	-0.0851703	-0.0311086	-0.178712
A_14_P200024	chr1:046831491-046831550	ATPAF1	1	46831491	46831550	-0.0718511	-0.100407	-0.145579
A_14_P130875	chr1:046855839-046855898	KIAA0494	1	46855839	46855898	0.0235846	0.0114959	-0.0262156
A_14_P130104	chr1:046885421-046885480	KIAA0494	1	46885421	46885480	0.031233	-0.00548901	-0.0886101
A_14_P109648	chr1:046936132-046936191	CD702516	1	46936132	46936191	-0.0237283	-0.0117887	-0.0159323
A_14_P132656	chr1:046987098-046987157	CYP4B1	1	46987098	46987157	0.0033257	0.047862	-0.0578198
A_14_P103414	chr1:046996800-046996856	CYP4B1	1	46996800	46996856	-0.00998209	0.0444687	-0.0845748
A_14_P136485	chr1:047109417-047109476	CYP4A11	1	47109417	47109476	0.013681	0.0426321	-0.0204928
A_14_P123969	chr1:047173060-047173119	CYP4X1	1	47173060	47173119	0.0371619	0.0449552	-0.0847701
A_14_P118819	chr1:047207526-047207579	CYP4X1	1	47207526	47207579	0.0437962	0.0308153	-0.0225441
A_14_P115429	chr1:047216332-047216390	CYP4X1	1	47216332	47216390	-0.0284106	0.00271721	-0.0946341
A_14_P139716	chr1:047261762-047261821	CYP4Z1	1	47261762	47261821	0.00723692	0.0120205	-0.0651003
A_14_P138992	chr1:047283493-047283552	CYP4Z1	1	47283493	47283552	0.00188814	0.0427345	-0.0883744
A_14_P118512	chr1:047365561-047365610	MAP17	1	47365561	47365610	-0.00464072	0.0549052	-0.054502
A_14_P115440	chr1:047396334-047396393	TAL1	1	47396334	47396393	0.0178875	0.0681874	-0.0923412
A_14_P117869	chr1:047400217-047400276	TAL1	1	47400217	47400276	-0.01468	0.0511772	-0.0948486
A_14_P129776	chr1:047403937-047403984	TAL1	1	47403937	47403984	0.046057	0.0987176	-0.0571104
A_14_P118219	chr1:047440590-047440649	SIL	1	47440590	47440649	0.0359052	0.0250589	-0.0870736
A_14_P109713	chr1:047479929-047479988	SIL	1	47479929	47479988	0.047961	0.0516618	0.0237541
A_14_P122127	chr1:047527138-047527197	UMP-CMPK	1	47527138	47527197	0.0381317	0.10384	-0.0622002
A_14_P103972	chr1:047556047-047556106	UMP-CMPK	1	47556047	47556106	-0.0156201	0.101285	-0.0959944
A_14_P117232	chr1:047595422-047595469	FOXE3	1	47595422	47595469	0.0197087	0.0181338	-0.00509842
A_14_P108121	chr1:047613762-047613806	FOXD2	1	47613762	47613806	-0.000544153	0.0553927	-0.0416052
A_14_P100532	chr1:047696661-047696720	chr1:047696661-047696720	1	47696661	47696720	0.0135064	0.00566746	-0.00110946
A_14_P118573	chr1:047826411-047826470	chr1:047826411-047826470	1	47826411	47826470	0.0130667	0.0823473	-0.0994195
A_14_P104462	chr1:047975468-047975527	LOC388630	1	47975468	47975527	-0.0519395	0.0115639	-0.0803424
A_14_P115112	chr1:048421800-048421859	ENST00000236495	1	48421800	48421859	-0.0496071	-0.00247119	-0.118728
A_14_P106387	chr1:048475901-048475960	SPATA6	1	48475901	48475960	0.0435041	0.0925976	-0.0708449
A_14_P118789	chr1:048537421-048537473	SPATA6	1	48537421	48537473	-0.0116384	-0.000696846	-0.0772443
A_14_P133926	chr1:048577229-048577288	SPATA6	1	48577229	48577288	0.00240841	0.0854952	-0.0604722
A_14_P108886	chr1:048603884-048603943	SPATA6	1	48603884	48603943	-0.00930455	0.0171064	-0.0534308
A_14_P134982	chr1:048630660-048630718	SPATA6	1	48630660	48630718	0.0492388	0.0680832	-0.048507
A_14_P108487	chr1:048763816-048763875	FLJ14442	1	48763816	48763875	-0.0130244	0.0774963	-0.0306143
A_14_P133428	chr1:048905659-048905713	FLJ14442	1	48905659	48905713	0.0188986	0.0564359	-0.054159
A_14_P108916	chr1:048928906-048928965	FLJ14442	1	48928906	48928965	0.0381254	0.0498299	0.0016524
A_14_P133846	chr1:048951667-048951726	FLJ14442	1	48951667	48951726	-0.062553	-0.0412488	-0.0812479
A_14_P110682	chr1:049043827-049043886	FLJ14442	1	49043827	49043886	-0.0057044	-0.0430731	-0.0604904
A_14_P128544	chr1:049126799-049126858	FLJ14442	1	49126799	49126858	-0.113879	-0.102512	-0.11011
A_14_P135084	chr1:049224120-049224179	AK094826	1	49224120	49224179	-0.0816774	0.00311543	-0.120894
A_14_P135505	chr1:049343592-049343651	AK094826	1	49343592	49343651	0.00158527	-0.0351207	-0.0597434
A_14_P115045	chr1:049472012-049472071	AK094826	1	49472012	49472071	-0.0229997	-0.0103991	-0.134464
A_14_P115600	chr1:049615373-049615432	AK094826	1	49615373	49615432	0.057569	0.0781372	-0.0341166
A_14_P132606	chr1:049799734-049799793	AK094826	1	49799734	49799793	-0.0269066	-0.0552916	-0.102276
A_14_P115138	chr1:050067494-050067553	AK094826	1	50067494	50067553	-0.0399513	0.00521404	-0.089284
A_14_P139636	chr1:050196378-050196437	AK094826	1	50196378	50196437	0.0600572	0.0722174	-0.0678137
A_14_P109578	chr1:050281661-050281709	ELAVL4	1	50281661	50281709	-0.0242111	0.027991	-0.121501
A_14_P130011	chr1:050284012-050284071	ELAVL4	1	50284012	50284071	-0.0681129	-0.0565732	-0.148329
A_14_P122685	chr1:050319523-050319582	ELAVL4	1	50319523	50319582	-0.00093801	0.0455527	-0.0518133
A_14_P129065	chr1:050322625-050322684	ELAVL4	1	50322625	50322684	0.113736	0.0163305	0.0214906
A_14_P120888	chr1:050378959-050379018	ELAVL4	1	50378959	50379018	-0.0728617	-0.0567113	-0.130927
A_14_P124142	chr1:050444082-050444141	AI198912	1	50444082	50444141	0.0038811	0.0630835	-0.00656532
A_14_P108501	chr1:050618802-050618861	CR611648	1	50618802	50618861	-0.0172778	0.0413069	0.00326972
A_14_P136399	chr1:050669458-050669517	FAF1	1	50669458	50669517	-0.0269353	0.00664002	-0.0947217
A_14_P124376	chr1:050762454-050762513	FAF1	1	50762454	50762513	0.0113096	0.0656019	-0.0994217
A_14_P137530	chr1:050916605-050916664	FAF1	1	50916605	50916664	-0.0389052	0.0142368	-0.118157
A_14_P139253	chr1:050979300-050979359	FAF1	1	50979300	50979359	-0.0284293	0.0198645	-0.100232
A_14_P138806	chr1:051080935-051080994	FAF1	1	51080935	51080994	0.0138702	0.0081407	-0.0822565
A_14_P138806	chr1:051080935-051080994	FAF1	1	51080935	51080994	-0.0145389	0.0323323	-0.119265
A_14_P138806	chr1:051080935-051080994	FAF1	1	51080935	51080994	0.0157275	0.049994	-0.0639646
A_14_P102048	chr1:051133981-051134040	FAF1	1	51133981	51134040	0.0210615	0.0616203	-0.0193871
A_14_P109987	chr1:051148129-051148186	CDKN2C	1	51148129	51148186	0.0331797	0.0824479	-0.0772475
A_14_P200978	chr1:051149651-051149710	CDKN2C	1	51149651	51149710	-0.00602378	0.0324317	-0.115035
A_14_P127797	chr1:051415638-051415697	RNF11	1	51415638	51415697	-0.0213662	0.0322776	-0.0814281
A_14_P124755	chr1:051470035-051470094	C1orf34	1	51470035	51470094	-0.0639655	0.0211903	-0.109656
A_14_P137857	chr1:051538888-051538947	EPS15	1	51538888	51538947	-0.0262286	0.0445168	-0.0483497
A_14_P107015	chr1:051583708-051583767	EPS15	1	51583708	51583767	-0.00767373	0.0265961	-0.024
A_14_P129365	chr1:051618073-051618132	EPS15	1	51618073	51618132	-0.00993954	0.0331445	-0.0823264
A_14_P104006	chr1:051649363-051649422	EPS15	1	51649363	51649422	0.019908	0.0449506	-0.0629608
A_14_P137319	chr1:051684529-051684588	EPS15	1	51684529	51684588	-0.016727	-0.0221393	-0.0706813
A_14_P116566	chr1:051805820-051805879	OSBPL9	1	51805820	51805879	0.0397773	0.0574182	-0.0650193
A_14_P119439	chr1:051847135-051847190	OSBPL9	1	51847135	51847190	-0.0129066	-0.0223795	-0.0827652
A_14_P123139	chr1:051891707-051891760	OSBPL9	1	51891707	51891760	-0.0138528	-0.00492116	-0.0618802
A_14_P115211	chr1:051966236-051966295	THC2090872	1	51966236	51966295	0.0948216	0.104003	-0.034424
A_14_P117514	chr1:051971955-051972014	NRD1	1	51971955	51972014	0.0645233	0.0754071	-0.0888088
A_14_P123373	chr1:051983190-051983249	NRD1	1	51983190	51983249	-0.0134461	0.0729809	-0.124845
A_14_P119447	chr1:052028029-052028088	NRD1	1	52028029	52028088	0.017795	0.0177142	-0.145427
A_14_P132754	chr1:052097283-052097342	RAB3B	1	52097283	52097342	-0.00247601	0.0587398	-0.0338027
A_14_P101889	chr1:052154738-052154797	RAB3B	1	52154738	52154797	-0.0263407	0.00204656	-0.0938211
A_14_P100495	chr1:052179687-052179746	chr1:052179687-052179746	1	52179687	52179746	0.0226598	0.0271405	-0.0118307
A_14_P130378	chr1:052210420-052210468	TLP19	1	52210420	52210468	0.00335598	0.101262	-0.0351469
A_14_P102317	chr1:052232884-052232942	TLP19	1	52232884	52232942	-0.0568645	-0.00829141	-0.0539547
A_14_P118338	chr1:052344062-052344121	LOC401951	1	52344062	52344121	-0.0342835	0.00862861	-0.109391
A_14_P124248	chr1:052394129-052394188	ZFYVE9	1	52394129	52394188	-0.0407363	0.0188304	-0.12632
A_14_P101368	chr1:052415553-052415612	ZFYVE9	1	52415553	52415612	-0.0450242	-0.053852	-0.158603
A_14_P107422	chr1:052471123-052471182	ZFYVE9	1	52471123	52471182	0.0401742	0.0366868	-0.0052755
A_14_P130234	chr1:052550525-052550584	ORC1L	1	52550525	52550584	-0.0640728	-0.013205	-0.112553
A_14_P109448	chr1:052588777-052588836	FLJ14936	1	52588777	52588836	-0.0119216	0.0085231	-0.125908
A_14_P202139	chr1:052595406-052595465	FLJ14936	1	52595406	52595465	0.0567174	0.113916	-0.0405678
A_14_P135584	chr1:052729685-052729744	ZCCHC11	1	52729685	52729744	-0.0299799	0.012431	-0.111868
A_14_P132567	chr1:052784941-052785000	GPX7	1	52784941	52785000	-0.0819138	-0.0218511	-0.155796
A_14_P133073	chr1:052816046-052816105	MGC52498	1	52816046	52816105	0.0413466	0.0881475	-0.0391743
A_14_P125085	chr1:052838358-052838417	MGC52498	1	52838358	52838417	0.0171637	0.0295857	-0.0204807
A_14_P136816	chr1:052874195-052874254	FLJ12439	1	52874195	52874254	-0.0296635	0.00838292	-0.135788
A_14_P126854	chr1:052919711-052919770	FLJ13456	1	52919711	52919770	-0.0539648	-0.000419486	-0.0796188
A_14_P201739	chr1:053078273-053078332	ECHDC2	1	53078273	53078332	-0.0561827	-0.0149432	-0.115116
A_14_P105209	chr1:053081839-053081898	ECHDC2	1	53081839	53081898	0.0165659	0.0489795	-0.0807119
A_14_P134278	chr1:053083407-053083453	ECHDC2	1	53083407	53083453	-0.00107796	-0.0116317	-0.10451
A_14_P139535	chr1:053107728-053107787	SCP2	1	53107728	53107787	-0.0433021	0.0115822	-0.120539
A_14_P129129	chr1:053139195-053139253	SCP2	1	53139195	53139253	0.057441	0.0980689	-0.00752138
A_14_P130450	chr1:053205731-053205790	SCP2	1	53205731	53205790	0.043008	0.0439708	-0.0492202
A_14_P109900	chr1:053235708-053235767	chr1:053235708-053235767	1	53235708	53235767	-0.00951416	0.0232747	-0.0415971
A_14_P120068	chr1:053249666-053249724	PODN	1	53249666	53249724	-0.0156849	0.0298269	-0.0570051
A_14_P127648	chr1:053264857-053264916	chr1:053264857-053264916	1	53264857	53264916	-0.0348078	0.078091	-0.0228278
A_14_P105001	chr1:053283439-053283489	SLC1A7	1	53283439	53283489	0.0188375	0.0363039	-0.0404016
A_14_P126462	chr1:053297345-053297404	SLC1A7	1	53297345	53297404	0.0236429	0.0367246	0.0255759
A_14_P101336	chr1:053317863-053317922	SLC1A7	1	53317863	53317922	-0.0132573	0.07224	-0.0956671
A_14_P137838	chr1:053355210-053355269	chr1:053355210-053355269	1	53355210	53355269	-0.0194981	0.05765	-0.106214
A_14_P104531	chr1:053387728-053387784	CPT2	1	53387728	53387784	0.0308229	0.0404813	-0.121897
A_14_P126325	chr1:053391771-053391830	CPT2	1	53391771	53391830	0.030811	0.0693019	-0.0203236
A_14_P200025	chr1:053394346-053394404	FLJ20580	1	53394346	53394404	-0.0444638	-0.00520388	-0.104973
A_14_P136204	chr1:053413867-053413926	MAGOH	1	53413867	53413926	-0.0350205	0.00992193	-0.0930477
A_14_P124119	chr1:053448758-053448811	LRP8	1	53448758	53448811	-0.0408129	-0.0129695	-0.0517225
A_14_P120721	chr1:053475489-053475548	LRP8	1	53475489	53475548	0.0268652	0.111561	-0.0333708
A_14_P202148	chr1:053609489-053609548	chr1:053609489-053609548	1	53609489	53609548	-0.0206066	-0.0089855	-0.130704
A_14_P120254	chr1:053615912-053615971	FLJ40434	1	53615912	53615971	0.0621677	0.103311	0.0710538
A_14_P106618	chr1:053642491-053642541	DMRTB1	1	53642491	53642541	-0.0792709	-0.0368863	-0.180842
A_14_P116452	chr1:053683938-053683997	GLIS1	1	53683938	53683997	-0.096122	-0.126375	-0.140028
A_14_P131686	chr1:053730136-053730195	GLIS1	1	53730136	53730195	-0.0473991	0.0565287	0.0190839
A_14_P122922	chr1:053793796-053793855	GLIS1	1	53793796	53793855	0.00204181	0.0956338	-0.0621395
A_14_P106908	chr1:053881686-053881745	GLIS1	1	53881686	53881745	0.00278456	0.0389348	-0.0572079
A_14_P106380	chr1:053911813-053911866	GLIS1	1	53911813	53911866	-0.0738191	-0.027601	-0.0959392
A_14_P132210	chr1:053943939-053943998	FLJ10407	1	53943939	53943998	0.0439163	0.0845518	-0.106002
A_14_P135990	chr1:053964914-053964973	FLJ10407	1	53964914	53964973	0.0480121	0.0752167	0.0017201
A_14_P106147	chr1:053996731-053996790	FLJ10407	1	53996731	53996790	-0.0171185	0.0404086	-0.0973625
A_14_P102260	chr1:054036972-054037031	DJ167A19.1	1	54036972	54037031	0.0309524	0.0242859	-0.0780227
A_14_P122924	chr1:054066595-054066644	DJ167A19.1	1	54066595	54066644	-0.0295789	0.0166301	-0.0726055
A_14_P124846	chr1:054088698-054088757	DIO1	1	54088698	54088757	0.00894421	0.0543671	-0.12919
A_14_P129578	chr1:054117188-054117247	C1orf41	1	54117188	54117247	-0.0202814	0.0294528	-0.0904021
A_14_P116683	chr1:054121685-054121744	C1orf41	1	54121685	54121744	0.0934788	0.152557	-0.0310254
A_14_P116056	chr1:054133843-054133902	MGC8974	1	54133843	54133902	-0.0410464	-0.0324829	-0.0501475
A_14_P116926	chr1:054217462-054217521	C1orf8	1	54217462	54217521	-0.0152473	0.0116196	-0.13355
A_14_P123201	chr1:054224935-054224994	C1orf8	1	54224935	54224994	0.0754235	0.0793281	-0.0836393
A_14_P138327	chr1:054246528-054246587	FLJ32112	1	54246528	54246587	-0.00836177	0.0058136	-0.0823932
A_14_P114757	chr1:054289685-054289744	FLJ32112	1	54289685	54289744	-0.0477672	0.0199342	-0.0678619
A_14_P107881	chr1:054385120-054385173	MRPL37	1	54385120	54385173	-0.167639	-0.0976085	-0.224044
A_14_P131792	chr1:054460990-054461049	SSBP3	1	54460990	54461049	0.0211448	0.0840429	-0.0560171
A_14_P122093	chr1:054506707-054506766	SSBP3	1	54506707	54506766	0.0548447	0.0761562	-0.00778083
A_14_P107185	chr1:054544164-054544223	SSBP3	1	54544164	54544223	-0.0348555	-0.00589696	-0.0947592
A_14_P101577	chr1:054581244-054581303	SSBP3	1	54581244	54581303	-0.00193001	0.0430362	-0.0427195
A_14_P131915	chr1:054687176-054687235	chr1:054687176-054687235	1	54687176	54687235	-0.0158515	0.000752209	-0.0766631
A_14_P109155	chr1:054737246-054737305	THEA	1	54737246	54737305	0.0121594	0.0568283	-0.0874487
A_14_P102542	chr1:054775620-054775679	THEA	1	54775620	54775679	0.0177529	0.0418419	-0.0626903
A_14_P121233	chr1:054787674-054787725	THEA	1	54787674	54787725	0.0183546	0.0105951	-0.0103673
A_14_P115160	chr1:054797221-054797271	MGC27169	1	54797221	54797271	-0.0725084	-0.0173113	-0.122349
A_14_P129244	chr1:054846081-054846140	FLJ46354	1	54846081	54846140	-0.0156438	0.0398814	-0.102978
A_14_P136930	chr1:054895489-054895548	TTC4	1	54895489	54895548	-0.016887	0.0474993	-0.109578
A_14_P133809	chr1:054898901-054898959	TTC4	1	54898901	54898959	0.00955848	0.00674682	0.0266891
A_14_P100801	chr1:054906014-054906072	TTC4	1	54906014	54906072	0.0423346	0.132971	0.0130705
A_14_P108709	chr1:054911218-054911277	TTC4	1	54911218	54911277	-0.0757474	-0.0607718	-0.124753
A_14_P123468	chr1:054934593-054934652	DKFZp727A071	1	54934593	54934652	0.00246647	0.0324948	-0.0353666
A_14_P133906	chr1:054964384-054964439	FLJ20619	1	54964384	54964439	0.0224191	0.100563	-0.0669356
A_14_P102157	chr1:055004743-055004802	FLJ40201	1	55004743	55004802	-0.0404579	0.0360057	-0.0577258
A_14_P114794	chr1:055027536-055027595	DHCR24	1	55027536	55027595	0.0197881	0.0482242	-0.0778835
A_14_P104958	chr1:055050752-055050811	DHCR24	1	55050752	55050811	-0.0430922	0.00497518	-0.174107
A_14_P131870	chr1:055163326-055163382	LOC199964	1	55163326	55163382	-0.0309413	0.0577251	-0.065984
A_14_P106619	chr1:055177852-055177911	BSND	1	55177852	55177911	0.0576774	0.192503	0.112852
A_14_P100896	chr1:055221384-055221443	PCSK9	1	55221384	55221443	-0.0574098	0.0262368	-0.130003
A_14_P201336	chr1:055224530-055224589	PCSK9	1	55224530	55224589	0.0240175	0.0612747	-0.0758588
A_14_P124484	chr1:055421740-055421799	chr1:055421740-055421799	1	55421740	55421799	0.0875989	0.105762	1.51206e-05
A_14_P123849	chr1:055616295-055616354	chr1:055616295-055616354	1	55616295	55616354	-0.0218044	0.00919225	-0.0697594
A_14_P105438	chr1:056011399-056011458	BG720728	1	56011399	56011458	0.0749663	0.078414	-0.0577266
A_14_P127234	chr1:056141616-056141675	chr1:056141616-056141675	1	56141616	56141675	-0.0269906	-0.0515773	-0.165858
A_14_P139120	chr1:056303551-056303610	LOC127406	1	56303551	56303610	-0.0568185	0.00080177	-0.192805
A_14_P110144	chr1:056623289-056623348	chr1:056623289-056623348	1	56623289	56623348	-0.0874948	-0.00861963	-0.154941
A_14_P104306	chr1:056672917-056672976	PPAP2B	1	56672917	56672976	0.0207201	0.052975	-0.113355
A_14_P115992	chr1:056718307-056718366	PPAP2B	1	56718307	56718366	0.00748782	0.0430363	-0.0204351
A_14_P126602	chr1:056739912-056739971	PPAP2B	1	56739912	56739971	0.0263964	0.0749038	-0.0574484
A_14_P102369	chr1:056798354-056798413	THC2046669	1	56798354	56798413	-0.0372322	-0.0250277	-0.149544
A_14_P109123	chr1:056831897-056831956	PRKAA2	1	56831897	56831956	-0.0199507	0.0567701	-0.0912902
A_14_P133998	chr1:056863861-056863920	PRKAA2	1	56863861	56863920	0.0403222	0.0175757	-0.0325729
A_14_P114732	chr1:056944921-056944980	LOC199920	1	56944921	56944980	0.0551038	0.0606092	-0.0254198
A_14_P102097	chr1:057032552-057032604	C8A	1	57032552	57032604	0.0267896	-0.0195432	-0.0347103
A_14_P137374	chr1:057095535-057095594	C8A	1	57095535	57095594	0.0252352	0.0711013	0.0176987
A_14_P120629	chr1:057127244-057127303	C8B	1	57127244	57127303	0.0100702	0.0407729	-0.114362
A_14_P138628	chr1:057175578-057175637	AK023382	1	57175578	57175637	-0.062073	0.00847494	-0.108052
A_14_P113347	chr1:057211225-057211276	DAB1	1	57211225	57211276	-0.0567501	0.0045738	-0.0720655
A_14_P115041	chr1:057301943-057302002	DAB1	1	57301943	57302002	0.0440197	0.089709	-0.0681886
A_14_P114576	chr1:057468696-057468755	DAB1	1	57468696	57468755	0.00132075	0.0782494	-0.03393
A_14_P111566	chr1:057799813-057799872	DAB1	1	57799813	57799872	-0.154279	-0.145177	-0.141416
A_14_P126246	chr1:058061672-058061724	DAB1	1	58061672	58061724	-0.0621436	0.00203145	-0.0934573
A_14_P201362	chr1:058063218-058063277	DAB1	1	58063218	58063277	0.050239	0.0632299	-0.0257672
A_14_P124158	chr1:058257959-058258018	DAB1	1	58257959	58258018	-0.037566	-0.0174095	-0.1286
A_14_P113105	chr1:058328230-058328283	DAB1	1	58328230	58328283	-0.0430877	-0.0308811	-0.0797019
A_14_P201374	chr1:058521021-058521076	DAB1	1	58521021	58521076	-0.00208081	0.0768839	-0.0786961
A_14_P138677	chr1:058523120-058523179	DAB1	1	58523120	58523179	-0.0081285	0.015088	-0.0797657
A_14_P202461	chr1:058648945-058649002	DAB1	1	58648945	58649002	0.0305532	0.0746349	-0.0280785
A_14_P133199	chr1:058650432-058650491	DAB1	1	58650432	58650491	0.059322	0.104112	-0.00608109
A_14_P132302	chr1:058683866-058683924	OMA1	1	58683866	58683924	-0.00926918	0.0238526	-0.0670469
A_14_P102214	chr1:058723069-058723128	OMA1	1	58723069	58723128	0.017338	0.0517367	-0.0384394
A_14_P122343	chr1:058753098-058753157	TACSTD2	1	58753098	58753157	-0.0627527	-0.0465114	-0.0702556
A_14_P106389	chr1:058829706-058829765	chr1:058829706-058829765	1	58829706	58829765	0.0501832	0.0265093	-0.0333714
A_14_P202416	chr1:058957945-058958004	chr1:058957945-058958004	1	58957945	58958004	0.0218662	0.0664919	-0.0724079
A_14_P127903	chr1:058958534-058958593	JUN	1	58958534	58958593	0.0159591	0.0338049	-0.0522662
A_14_P134030	chr1:058960734-058960783	JUN	1	58960734	58960783	-0.0596741	-0.0131887	-0.0991297
A_14_P109617	chr1:058961585-058961643	JUN	1	58961585	58961643	0.0319376	0.071034	0.0419433
A_14_P100102	chr1:059076673-059076732	AK055150	1	59076673	59076732	0.034064	0.0181514	-0.0498166
A_14_P121894	chr1:059329959-059330018	BX095225	1	59329959	59330018	-0.0948453	-0.0409441	-0.14206
A_14_P133373	chr1:059499201-059499255	FLJ10986	1	59499201	59499255	-0.0934036	-0.0116834	-0.0948397
A_14_P136571	chr1:059560267-059560326	FLJ10986	1	59560267	59560326	-0.0688861	0.0034943	-0.13716
A_14_P107492	chr1:059608375-059608434	FLJ10986	1	59608375	59608434	0.0560824	0.0958219	-0.073462
A_14_P100876	chr1:059634712-059634771	FLJ10986	1	59634712	59634771	-0.00803765	0.109946	-0.0341479
A_14_P106978	chr1:059695561-059695620	FLJ10986	1	59695561	59695620	-0.0543775	-0.0692903	-0.188325
A_14_P127387	chr1:059815902-059815961	FLJ10986	1	59815902	59815961	0.0352802	0.0045388	-0.0446754
A_14_P112779	chr1:059880169-059880228	FLJ10986	1	59880169	59880228	0.0336875	0.0713325	-0.0386476
A_14_P118912	chr1:059947024-059947083	chr1:059947024-059947083	1	59947024	59947083	0.0306393	0.0695032	-0.0314019
A_14_P127317	chr1:059999596-059999646	HOOK1	1	59999596	59999646	-0.00342425	0.0192558	-0.0149167
A_14_P128700	chr1:060037860-060037919	HOOK1	1	60037860	60037919	0.0418799	0.0791872	-0.056162
A_14_P128943	chr1:060078639-060078698	CYP2J2	1	60078639	60078698	-0.0932421	-0.0536855	-0.16173
A_14_P102838	chr1:060103734-060103793	CYP2J2	1	60103734	60103793	-0.0425831	-0.0133659	-0.0723326
A_14_P112367	chr1:060168164-060168221	MGC34837	1	60168164	60168221	0.0110927	-0.000299355	-0.0888687
A_14_P103175	chr1:060186447-060186503	MGC34837	1	60186447	60186503	0.0244181	0.0167935	0.000559228
A_14_P139998	chr1:060232963-060233016	MGC34837	1	60232963	60233016	-0.0289641	0.00839262	-0.0777848
A_14_P201343	chr1:060250330-060250389	MGC34837	1	60250330	60250389	-0.0256995	0.0119009	-0.131047
A_14_P134196	chr1:060431767-060431826	chr1:060431767-060431826	1	60431767	60431826	0.0693841	0.0774887	0.0183181
A_14_P119782	chr1:060619479-060619538	chr1:060619479-060619538	1	60619479	60619538	-0.0214667	-0.00647158	-0.0332025
A_14_P117280	chr1:060802804-060802863	chr1:060802804-060802863	1	60802804	60802863	-0.016022	0.0327202	-0.101333
A_14_P100645	chr1:060931948-060932007	AK097193	1	60931948	60932007	0.0102906	0.0950711	-0.0952943
A_14_P128557	chr1:061129209-061129268	BC030753	1	61129209	61129268	0.0628697	0.200567	0.00428443
A_14_P122043	chr1:061248726-061248785	chr1:061248726-061248785	1	61248726	61248785	0.00814509	0.0669071	-0.0626404
A_14_P124735	chr1:061269478-061269537	NFIA	1	61269478	61269537	-0.00275965	0.0413436	-0.0776641
A_14_P139067	chr1:061313554-061313613	NFIA	1	61313554	61313613	-0.0301283	0.0492877	-0.115664
A_14_P103537	chr1:061412451-061412510	NFIA	1	61412451	61412510	-0.029103	9.78844e-05	-0.014615
A_14_P102730	chr1:061455192-061455250	NFIA	1	61455192	61455250	-0.0661872	-0.0393548	-0.0609244
A_14_P138345	chr1:061482015-061482074	NFIA	1	61482015	61482074	-0.0226939	0.0307337	-0.083715
A_14_P125157	chr1:061530190-061530241	NFIA	1	61530190	61530241	-0.0258034	-0.00701283	-0.0151381
A_14_P135921	chr1:061598579-061598638	NFIA	1	61598579	61598638	0.000382619	0.0407174	-0.146425
A_14_P121154	chr1:061633481-061633540	NFIA	1	61633481	61633540	0.0501725	0.0718113	-0.0419386
A_14_P121154	chr1:061633481-061633540	NFIA	1	61633481	61633540	0.0353156	0.0302657	-0.0192466
A_14_P121154	chr1:061633481-061633540	NFIA	1	61633481	61633540	0.0383429	0.0570827	-0.0340925
A_14_P105715	chr1:061764942-061765001	chr1:061764942-061765001	1	61764942	61765001	0.0106826	0.0844803	-0.0485722
A_14_P112680	chr1:061887046-061887102	BBP	1	61887046	61887102	0.0334045	0.0885189	-0.0900354
A_14_P105241	chr1:061944002-061944061	INADL	1	61944002	61944061	0.0515525	0.0702646	-0.0826455
A_14_P103036	chr1:062042093-062042152	INADL	1	62042093	62042152	-0.0185883	-0.00355405	-0.0575643
A_14_P123142	chr1:062086035-062086093	INADL	1	62086035	62086093	-0.0172614	0.0153469	-0.0738249
A_14_P122643	chr1:062167868-062167927	INADL	1	62167868	62167927	-0.0421046	-0.0111026	-0.0745936
A_14_P128104	chr1:062292076-062292135	INADL	1	62292076	62292135	-0.0223868	0.0187999	-0.0948735
A_14_P116003	chr1:062388203-062388261	FLJ10884	1	62388203	62388261	-0.0902969	0.065957	-0.0909528
A_14_P124875	chr1:062415505-062415564	LOC163782	1	62415505	62415564	-0.0550701	0.0358372	-0.103244
A_14_P124995	chr1:062459293-062459352	LOC163782	1	62459293	62459352	-0.0354374	0.00979004	-0.0464772
A_14_P129525	chr1:062575164-062575223	chr1:062575164-062575223	1	62575164	62575223	-0.0323695	0.0339537	-0.0536381
A_14_P127729	chr1:062622651-062622710	USP1	1	62622651	62622710	-0.0277514	0.00074584	-0.0963919
A_14_P201788	chr1:062628562-062628621	USP1	1	62628562	62628621	0.0341621	0.0744114	-0.145363
A_14_P114270	chr1:062781892-062781951	DOCK7	1	62781892	62781951	0.0140246	0.0495585	-0.131895
A_14_P108816	chr1:062962416-062962475	APG4C	1	62962416	62962475	0.00667378	0.068994	-0.0609873
A_14_P101814	chr1:062996817-062996876	APG4C	1	62996817	62996876	0.0257717	0.0372198	-0.0742953
A_14_P134796	chr1:063019102-063019161	APG4C	1	63019102	63019161	0.0333961	0.0394833	-0.0142848
A_14_P102677	chr1:063041824-063041883	APG4C	1	63041824	63041883	-0.00943778	0.0422763	-0.0835473
A_14_P119090	chr1:063065126-063065185	chr1:063065126-063065185	1	63065126	63065185	-0.0575998	0.0255462	-0.187159
A_14_P136379	chr1:063188231-063188290	AW450266	1	63188231	63188290	0.0219664	0.0779011	-0.0605569
A_14_P112904	chr1:063456066-063456125	LOC199899	1	63456066	63456125	-0.100609	-0.0234185	-0.10332
A_14_P105676	chr1:063548491-063548550	ALG6	1	63548491	63548550	0.0568215	0.0911405	-0.112876
A_14_P112481	chr1:063606721-063606780	ALG6	1	63606721	63606780	0.0412939	0.0511403	-0.0596585
A_14_P118403	chr1:063657830-063657889	ITGB3BP	1	63657830	63657889	-0.0342204	-0.0231482	-0.100586
A_14_P118734	chr1:063698897-063698956	ITGB3BP	1	63698897	63698956	-0.0115046	0.0419216	-0.0892006
A_14_P109734	chr1:063733016-063733075	KIAA1799	1	63733016	63733075	0.0633891	0.0239169	-0.0108062
A_14_P109631	chr1:063790395-063790454	PGM1	1	63790395	63790454	0.0255049	0.0239044	-0.12665
A_14_P108033	chr1:063837418-063837477	PGM1	1	63837418	63837477	-0.0867092	-0.0433678	-0.094304
A_14_P122028	chr1:063868701-063868760	chr1:063868701-063868760	1	63868701	63868760	0.00754237	0.00460518	-0.085757
A_14_P114558	chr1:063961030-063961089	ROR1	1	63961030	63961089	0.0215676	0.0847519	-0.0687967
A_14_P138431	chr1:064072303-064072362	ROR1	1	64072303	64072362	-0.00755152	0.0653019	-0.0558074
A_14_P122273	chr1:064134802-064134861	ROR1	1	64134802	64134861	-0.0575761	-0.0342797	-0.136777
A_14_P122305	chr1:064187013-064187065	ROR1	1	64187013	64187065	0.0364847	0.0450957	-0.110545
A_14_P122915	chr1:064272845-064272904	ROR1	1	64272845	64272904	0.0839805	0.0920788	-0.0529573
A_14_P114455	chr1:064320799-064320858	ROR1	1	64320799	64320858	-0.0621158	0.0045794	-0.09577
A_14_P136179	chr1:064356445-064356504	ROR1	1	64356445	64356504	-0.028041	0.0334817	-0.138414
A_14_P135456	chr1:064381618-064381677	MGC35130	1	64381618	64381677	0.0796184	0.151415	0.00143767
A_14_P101325	chr1:064410318-064410377	MGC35130	1	64410318	64410377	0.0874961	0.108274	-0.0492441
A_14_P110399	chr1:064460750-064460809	chr1:064460750-064460809	1	64460750	64460809	-0.0340789	0.00516511	-0.101135
A_14_P133734	chr1:064660832-064660891	THC2096457	1	64660832	64660891	-0.0123255	0.009298	-0.128879
A_14_P116144	chr1:064728284-064728343	KIAA1573	1	64728284	64728343	-0.0691554	-0.0304049	-0.159092
A_14_P119170	chr1:064780491-064780550	KIAA1573	1	64780491	64780550	0.0246525	0.0259793	-0.0782884
A_14_P116719	chr1:064810082-064810141	KIAA1573	1	64810082	64810141	-0.0162527	0.0120366	-0.0657992
A_14_P117998	chr1:064870728-064870787	chr1:064870728-064870787	1	64870728	64870787	-0.0131369	0.00718028	-0.091438
A_14_P120856	chr1:064930501-064930560	KIAA1579	1	64930501	64930560	0.00970172	0.011821	-0.0280048
A_14_P129192	chr1:064967138-064967193	KIAA1579	1	64967138	64967193	0.0677745	0.0658298	-0.00458461
A_14_P113405	chr1:064993928-064993987	KIAA1579	1	64993928	64993987	0.0130271	0.0510489	-0.0727638
A_14_P106324	chr1:065061124-065061183	JAK1	1	65061124	65061183	0.0749478	0.0964842	0.0206268
A_14_P200949	chr1:065077955-065078014	JAK1	1	65077955	65078014	-0.0557797	-0.0755933	-0.149839
A_14_P101923	chr1:065338889-065338948	AK3	1	65338889	65338948	0.00802206	0.0231454	-0.0798502
A_14_P139789	chr1:065377733-065377792	AK3	1	65377733	65377792	0.0298817	0.0368892	-0.00646841
A_14_P112103	chr1:065421500-065421559	chr1:065421500-065421559	1	65421500	65421559	-0.028523	0.0127105	-0.0991139
A_14_P113420	chr1:065442606-065442660	DNAJC6	1	65442606	65442660	-0.0714927	-0.0748683	0.0108703
A_14_P113947	chr1:065476855-065476914	DNAJC6	1	65476855	65476914	0.0631988	0.0328597	0.003871
A_14_P125278	chr1:065543816-065543875	DNAJC6	1	65543816	65543875	0.0548965	0.0524062	-0.0592298
A_14_P133959	chr1:065567003-065567062	DNAJC6	1	65567003	65567062	0.00425081	0.0216659	-0.121953
A_14_P137843	chr1:065599407-065599466	LEPR	1	65599407	65599466	-0.0166427	0.0126594	-0.10438
A_14_P117634	chr1:065647096-065647155	LEPR	1	65647096	65647155	-0.0533787	-0.0307967	-0.0998193
A_14_P106241	chr1:065684038-065684097	LEPR	1	65684038	65684097	-0.00376906	0.036787	-0.0927603
A_14_P110946	chr1:065748425-065748484	LEPR	1	65748425	65748484	0.0623235	0.0552747	0.0469047
A_14_P118866	chr1:065811350-065811409	LEPR	1	65811350	65811409	-0.0341752	-0.00778058	-0.115271
A_14_P114033	chr1:065884336-065884395	chr1:065884336-065884395	1	65884336	65884395	-0.00956257	0.0406653	-0.109074
A_14_P106096	chr1:066002438-066002497	PDE4B	1	66002438	66002497	-0.0576206	-0.0467436	-0.11752
A_14_P136724	chr1:066090976-066091035	PDE4B	1	66090976	66091035	-0.019206	0.0596073	-0.0664009
A_14_P114886	chr1:066209339-066209398	PDE4B	1	66209339	66209398	-0.0133338	0.0350163	-0.148999
A_14_P122570	chr1:066397116-066397175	PDE4B	1	66397116	66397175	-0.0646926	-0.0043774	-0.191181
A_14_P202374	chr1:066518599-066518658	PDE4B	1	66518599	66518658	0.0324914	0.0163943	-0.0188175
A_14_P111957	chr1:066527912-066527971	PDE4B	1	66527912	66527971	0.0272328	0.0483437	-0.0734474
A_14_P129209	chr1:066552114-066552173	PDE4B	1	66552114	66552173	-0.0265969	-0.00163924	-0.0905741
A_14_P106215	chr1:066655613-066655672	chr1:066655613-066655672	1	66655613	66655672	-0.0443135	-0.00967204	-0.038624
A_14_P108737	chr1:066728020-066728079	DKFZp761D221	1	66728020	66728079	0.065579	0.0703054	-0.0363553
A_14_P114042	chr1:066784273-066784332	DKFZp761D221	1	66784273	66784332	-0.0986451	-0.0540155	-0.138816
A_14_P124468	chr1:066821233-066821292	DKFZp761D221	1	66821233	66821292	-0.00111091	0.0703793	-0.0988694
A_14_P109680	chr1:066860556-066860615	DKFZp761D221	1	66860556	66860615	-0.0539771	0.0263189	-0.0814479
A_14_P124052	chr1:066938242-066938301	FLJ40873	1	66938242	66938301	0.0296215	0.047586	-0.0338043
A_14_P130402	chr1:066943717-066943776	FLJ40873	1	66943717	66943776	-0.0288612	0.0257159	-0.11849
A_14_P134538	chr1:066975503-066975562	INSL5	1	66975503	66975562	-0.00686534	-0.019367	-0.0754509
A_14_P127360	chr1:067003246-067003305	FLJ23129	1	67003246	67003305	0.0579788	-0.0835884	-0.0687401
A_14_P135634	chr1:067011262-067011321	FLJ23129	1	67011262	67011321	-0.0915319	-0.00242541	-0.16427
A_14_P117926	chr1:067068844-067068903	FLJ23129	1	67068844	67068903	0.0436433	0.0567283	-0.0856273
A_14_P109457	chr1:067106588-067106647	MI-ER1	1	67106588	67106647	-0.00984344	0.0459267	-0.117074
A_14_P104534	chr1:067135746-067135805	MI-ER1	1	67135746	67135805	0.0444909	0.0239152	-0.0542734
A_14_P130955	chr1:067181498-067181557	SLC35D1	1	67181498	67181557	-0.123683	-0.0798654	-0.0692784
A_14_P117198	chr1:067222428-067222487	SLC35D1	1	67222428	67222487	-0.0113939	0.0828216	-0.0740631
A_14_P202536	chr1:067224981-067225040	SLC35D1	1	67224981	67225040	-0.0651281	-0.0267797	-0.151417
A_14_P135991	chr1:067347105-067347164	IL23R	1	67347105	67347164	-0.0357436	0.0140752	-0.106436
A_14_P135500	chr1:067384825-067384884	IL23R	1	67384825	67384884	0.0617252	0.0269648	-0.0982053
A_14_P107599	chr1:067433593-067433652	IL23R	1	67433593	67433652	-0.0183649	0.024111	-0.130311
A_14_P119249	chr1:067489345-067489404	IL12RB2	1	67489345	67489404	-0.0340828	0.0416686	-0.0973992
A_14_P132617	chr1:067505902-067505961	IL12RB2	1	67505902	67505961	-0.0189063	0.0274184	-0.10794
A_14_P101170	chr1:067528754-067528813	IL12RB2	1	67528754	67528813	0.00569357	0.017445	-0.00690963
A_14_P102512	chr1:067557665-067557722	IL12RB2	1	67557665	67557722	0.0129437	0.0644486	-0.0903572
A_14_P122168	chr1:067595595-067595654	PAI-RBP1	1	67595595	67595654	-0.0630039	0.00867682	-0.16762
A_14_P106367	chr1:067604407-067604466	PAI-RBP1	1	67604407	67604466	0.033573	0.0358766	-0.0391229
A_14_P134491	chr1:067722846-067722905	chr1:067722846-067722905	1	67722846	67722905	-0.0551555	-0.0272179	-0.111026
A_14_P202150	chr1:067856559-067856618	chr1:067856559-067856618	1	67856559	67856618	-0.0341987	-0.0282226	-0.101393
A_14_P114342	chr1:067863188-067863236	GADD45A	1	67863188	67863236	-0.100948	-0.105369	-0.0912442
A_14_P113109	chr1:067864856-067864915	GADD45A	1	67864856	67864915	-0.0392462	0.02765	-0.0815273
A_14_P125604	chr1:067865358-067865416	GADD45A	1	67865358	67865416	-0.0154836	0.0217742	-0.0601987
A_14_P100905	chr1:067883169-067883228	GNG12	1	67883169	67883228	-0.00142595	0.0740455	-0.0493679
A_14_P137608	chr1:067923913-067923972	GNG12	1	67923913	67923972	0.0802613	0.111237	-0.0370453
A_14_P109800	chr1:067973791-067973850	GNG12	1	67973791	67973850	-0.0303366	0.0237453	-0.131417
A_14_P117273	chr1:067995950-067996009	GNG12	1	67995950	67996009	0.064483	0.0775955	-0.0034444
A_14_P111008	chr1:068141844-068141903	AK124028	1	68141844	68141903	0.0654376	0.0853356	-0.0119713
A_14_P134090	chr1:068223935-068223994	ARHI	1	68223935	68223994	-0.0113243	-0.00482244	-0.202009
A_14_P130036	chr1:068315461-068315518	FLJ23091	1	68315461	68315518	0.0538373	0.0334834	-0.0962104
A_14_P137347	chr1:068344424-068344483	FLJ23091	1	68344424	68344483	0.0381626	0.0850137	-0.132089
A_14_P108246	chr1:068371563-068371622	FLJ23091	1	68371563	68371622	0.0091799	0.0338338	-0.11726
A_14_P137573	chr1:068410425-068410470	chr1:068410425-068410470	1	68410425	68410470	0.000351818	0.0460729	-0.0574617
A_14_P108511	chr1:068484019-068484078	chr1:068484019-068484078	1	68484019	68484078	0.0224972	0.0569519	-0.10481
A_14_P202412	chr1:068607353-068607412	RPE65	1	68607353	68607412	0.00846434	0.0183609	-0.117731
A_14_P125527	chr1:068613280-068613339	RPE65	1	68613280	68613339	0.0185891	0.0673597	-0.110516
A_14_P139126	chr1:068654883-068654942	DEPDC1	1	68654883	68654942	0.00812364	0.0159003	-0.0994696
A_14_P118443	chr1:068657119-068657178	DEPDC1	1	68657119	68657178	0.0221157	0.0423904	-0.0832348
A_14_P111994	chr1:068666055-068666114	DEPDC1	1	68666055	68666114	0.0569502	0.18314	-0.0523034
A_14_P127157	chr1:068671066-068671125	DEPDC1	1	68671066	68671125	0.0677061	0.0386331	-0.154039
A_14_P101476	chr1:068716290-068716349	chr1:068716290-068716349	1	68716290	68716349	-0.00736118	-0.0273262	-0.113151
A_14_P119251	chr1:068900448-068900507	chr1:068900448-068900507	1	68900448	68900507	-0.0529061	-0.013854	-0.121832
A_14_P138555	chr1:069157377-069157436	chr1:069157377-069157436	1	69157377	69157436	-0.0493089	0.00310983	-0.154996
A_14_P111653	chr1:069374719-069374778	chr1:069374719-069374778	1	69374719	69374778	0.00710485	0.0626391	-0.0849579
A_14_P107246	chr1:069761507-069761566	LRRC7	1	69761507	69761566	0.00285944	0.0220833	-0.0571525
A_14_P101342	chr1:069856076-069856124	LRRC7	1	69856076	69856124	0.0505741	0.0653882	-0.0864295
A_14_P124017	chr1:069929059-069929118	ENST00000335298	1	69929059	69929118	0.058122	0.117119	-0.00910893
A_14_P115286	chr1:069969766-069969825	LRRC7	1	69969766	69969825	0.0670287	0.128628	-0.0455867
A_14_P108404	chr1:069992308-069992367	LRRC7	1	69992308	69992367	0.0929946	0.118755	-0.0358545
A_14_P100630	chr1:070015918-070015977	LRRC7	1	70015918	70015977	0.0402348	0.0855903	-0.0750167
A_14_P100892	chr1:070051285-070051344	LRRC7	1	70051285	70051344	0.0120721	0.0469416	-0.0783552
A_14_P104009	chr1:070110276-070110335	LRRC7	1	70110276	70110335	0.00630292	0.0452446	0.0414376
A_14_P124527	chr1:070158109-070158168	LRRC7	1	70158109	70158168	-0.0164168	0.0333081	-0.0924658
A_14_P139731	chr1:070220148-070220207	LRRC7	1	70220148	70220207	-0.0583492	-0.0730474	-0.121337
A_14_P128203	chr1:070255008-070255067	LRRC7	1	70255008	70255067	-0.134636	0.163923	-0.12495
A_14_P115039	chr1:070300363-070300422	LRRC7	1	70300363	70300422	0.0906419	0.123938	-0.0428333
A_14_P122982	chr1:070322667-070322726	FLJ20331	1	70322667	70322726	-0.0229493	-0.203716	-0.0889448
A_14_P134236	chr1:070337065-070337118	FLJ20331	1	70337065	70337118	-0.0334986	0.00324124	-0.0902438
A_14_P109505	chr1:070375350-070375409	FLJ20331	1	70375350	70375409	0.0688478	0.100803	-0.0604385
A_14_P105365	chr1:070406116-070406171	SFRS11	1	70406116	70406171	-0.0475685	0.0150378	-0.0820022
A_14_P130043	chr1:070428344-070428400	SFRS11	1	70428344	70428400	-0.00892263	0.0231865	-0.0983571
A_14_P114552	chr1:070470152-070470211	DKFZP566D1346	1	70470152	70470211	-0.030382	0.0445323	-0.157715
A_14_P120035	chr1:070502612-070502663	DKFZP566D1346	1	70502612	70502663	0.0259932	0.0581244	-0.0311925
A_14_P136960	chr1:070513743-070513802	DKFZP566D1346	1	70513743	70513802	0.000724784	0.0519665	-0.0732924
A_14_P122645	chr1:070533739-070533798	chr1:070533739-070533798	1	70533739	70533798	-0.00685492	0.0591493	-0.067211
A_14_P107890	chr1:070602049-070602108	CTH	1	70602049	70602108	0.00886273	0.0675669	-0.0252407
A_14_P129238	chr1:070611615-070611674	CTH	1	70611615	70611674	0.016893	0.0507429	-0.117029
A_14_P200922	chr1:070621750-070621809	chr1:070621750-070621809	1	70621750	70621809	0.00360362	0.0317157	-0.0819037
A_14_P136478	chr1:070897186-070897245	BC041441	1	70897186	70897245	-0.0168134	0.0294486	-0.129186
A_14_P202101	chr1:071030437-071030496	PTGER3	1	71030437	71030496	-0.0100328	0.0502218	0.00603547
A_14_P108118	chr1:071039876-071039935	PTGER3	1	71039876	71039935	-0.0620809	0.00982974	-0.106945
A_14_P104546	chr1:071074876-071074935	PTGER3	1	71074876	71074935	-0.0391256	-0.0490966	-0.0372793
A_14_P103401	chr1:071115324-071115383	PTGER3	1	71115324	71115383	0.00350092	0.0824847	-0.105356
A_14_P135175	chr1:071150708-071150767	PTGER3	1	71150708	71150767	-0.0408053	0.0277244	-0.114449
A_14_P137910	chr1:071189920-071189979	PTGER3	1	71189920	71189979	0.0400352	0.054339	-0.00379695
A_14_P122133	chr1:071242249-071242308	ZNF265	1	71242249	71242308	-0.0592107	-0.000923076	-0.146154
A_14_P115724	chr1:071256148-071256207	ZNF265	1	71256148	71256207	0.0281201	0.0377887	-0.0625536
A_14_P120760	chr1:071281356-071281415	BC054887	1	71281356	71281415	-0.118142	-0.07781	-0.173714
A_14_P116060	chr1:071472034-071472093	chr1:071472034-071472093	1	71472034	71472093	-0.0430402	0.0172367	-0.0910632
A_14_P103412	chr1:071581220-071581279	NEGR1	1	71581220	71581279	-0.0483196	-0.0128485	-0.00899069
A_14_P112949	chr1:071669439-071669498	NEGR1	1	71669439	71669498	0.0128235	0.0157534	-0.0474686
A_14_P135460	chr1:071770615-071770674	NEGR1	1	71770615	71770674	-0.0482886	-0.0405057	-0.0798841
A_14_P105897	chr1:071836116-071836175	NEGR1	1	71836116	71836175	-0.00533817	0.0216517	-0.0924864
A_14_P124031	chr1:071919054-071919113	NEGR1	1	71919054	71919113	0.01491	0.092651	-0.106283
A_14_P115704	chr1:071953929-071953986	NEGR1	1	71953929	71953986	-0.152572	-0.0594477	-0.20241
A_14_P134631	chr1:072042618-072042677	NEGR1	1	72042618	72042677	-0.0119325	-0.0515275	-0.103812
A_14_P105585	chr1:072309133-072309192	NEGR1	1	72309133	72309192	0.00142875	0.0450614	-0.0424996
A_14_P133585	chr1:072444108-072444167	NEGR1	1	72444108	72444167	0.022354	0.000505352	-0.122435
A_14_P110146	chr1:072704992-072705051	chr1:072704992-072705051	1	72704992	72705051	-0.0337137	0.0517295	-0.122402
A_14_P107904	chr1:073021689-073021748	chr1:073021689-073021748	1	73021689	73021748	-0.0335006	0.0614509	-0.0694417
A_14_P106026	chr1:073172310-073172369	chr1:073172310-073172369	1	73172310	73172369	-0.0491285	0.0606343	-0.123755
A_14_P136413	chr1:073340835-073340894	chr1:073340835-073340894	1	73340835	73340894	-0.00661891	-0.0186807	-0.0902379
A_14_P137486	chr1:073620989-073621048	chr1:073620989-073621048	1	73620989	73621048	-0.00703397	0.0572628	-0.0498938
A_14_P129958	chr1:073788399-073788458	chr1:073788399-073788458	1	73788399	73788458	-0.00486249	0.0573413	-0.0336792
A_14_P112558	chr1:074137824-074137883	chr1:074137824-074137883	1	74137824	74137883	-0.042345	0.0469234	-0.114827
A_14_P123042	chr1:074254298-074254357	MGC22773	1	74254298	74254357	0.0119234	0.0872447	-0.0543985
A_14_P133107	chr1:074366168-074366227	MGC22773	1	74366168	74366227	0.0342498	0.0762082	-0.0721494
A_14_P107023	chr1:074384618-074384677	FPGT	1	74384618	74384677	-0.091373	-0.0107889	-0.130268
A_14_P126310	chr1:074428438-074428497	TNNI3K	1	74428438	74428497	-0.0450782	0.0426527	-0.13987
A_14_P123745	chr1:074475955-074476014	TNNI3K	1	74475955	74476014	-0.0520411	-0.0530379	-0.116547
A_14_P115652	chr1:074530978-074531037	TNNI3K	1	74530978	74531037	0.037076	0.126117	-0.0919876
A_14_P121261	chr1:074666881-074666940	TNNI3K	1	74666881	74666940	-0.0386328	-0.0257716	-0.152044
A_14_P116570	chr1:074721787-074721846	TNNI3K	1	74721787	74721846	-0.00957244	0.0445034	-0.0895615
A_14_P201726	chr1:074867112-074867171	chr1:074867112-074867171	1	74867112	74867171	-0.0910902	-0.11275	-0.20156
A_14_P100569	chr1:074884802-074884861	CRYZ	1	74884802	74884861	-0.050471	-0.0148091	-0.102485
A_14_P110762	chr1:074942910-074942969	LOC127253	1	74942910	74942969	-0.185685	-0.151184	-0.11754
A_14_P135021	chr1:075150174-075150233	chr1:075150174-075150233	1	75150174	75150233	0.0556675	0.0799087	0.0143078
A_14_P138907	chr1:075330019-075330078	LHX8	1	75330019	75330078	-0.0360531	-0.00767288	-0.0783537
A_14_P115001	chr1:075384185-075384244	MGC34032	1	75384185	75384244	-0.0351673	0.0337541	-0.0140151
A_14_P119287	chr1:075490653-075490712	MGC34032	1	75490653	75490712	-0.135004	-0.160721	-0.145205
A_14_P109917	chr1:075572958-075573017	MGC34032	1	75572958	75573017	-0.0123323	0.0643835	-0.061078
A_14_P126898	chr1:075663880-075663939	MGC34032	1	75663880	75663939	-0.0494041	0.0264038	-0.0819221
A_14_P113699	chr1:075719123-075719182	MGC34032	1	75719123	75719182	0.0317039	0.0832699	-0.0533161
A_14_P131256	chr1:075788736-075788795	MGC34032	1	75788736	75788795	0.0417482	0.102966	-0.0953397
A_14_P202414	chr1:075910530-075910589	ACADM	1	75910530	75910589	-0.0258385	0.0292086	-0.108448
A_14_P114991	chr1:075917658-075917717	ACADM	1	75917658	75917717	0.031716	0.138368	0.0668004
A_14_P113280	chr1:075938988-075939047	ACADM	1	75938988	75939047	-0.0317702	0.0521718	0.00288983
A_14_P128168	chr1:075972544-075972603	RABGGTB	1	75972544	75972603	-0.10374	-0.0181703	-0.179218
A_14_P139192	chr1:076045193-076045252	MSH4	1	76045193	76045252	-0.0434144	0.0156034	-0.0845783
A_14_P101848	chr1:076096464-076096523	chr1:076096464-076096523	1	76096464	76096523	0.00699524	0.0474482	-0.102866
A_14_P100557	chr1:076105071-076105130	ASB17	1	76105071	76105130	0.0424589	0.0850222	-0.0428625
A_14_P131390	chr1:076201789-076201848	chr1:076201789-076201848	1	76201789	76201848	0.0739692	0.108079	-0.0349645
A_14_P106892	chr1:076255585-076255644	SIAT7C	1	76255585	76255644	-0.053212	-0.0121677	-0.0866459
A_14_P101005	chr1:076491538-076491590	SIAT7C	1	76491538	76491590	0.0137042	0.0489595	-0.0105347
A_14_P134376	chr1:076589894-076589953	SIAT7C	1	76589894	76589953	-0.056956	0.00276383	-0.106092
A_14_P104854	chr1:076711427-076711486	SIAT7C	1	76711427	76711486	0.0933285	0.0821486	-0.0888365
A_14_P122321	chr1:076806981-076807040	SIAT7C	1	76806981	76807040	0.00825658	0.0453849	-0.0799289
A_14_P201323	chr1:076811881-076811940	SIAT7C	1	76811881	76811940	0.0331398	0.0837321	-0.134609
A_14_P133196	chr1:077008331-077008390	chr1:077008331-077008390	1	77008331	77008390	0.0752001	0.0440366	-0.143179
A_14_P112280	chr1:077045154-077045206	SIAT7E	1	77045154	77045206	-0.0453933	-0.0202668	0.0309651
A_14_P126801	chr1:077110164-077110223	SIAT7E	1	77110164	77110223	-0.0983405	-0.0725773	-0.120575
A_14_P114331	chr1:077175207-077175266	SIAT7E	1	77175207	77175266	-0.0346247	0.025924	-0.0803787
A_14_P116115	chr1:077199317-077199376	SIAT7E	1	77199317	77199376	0.014871	0.0701495	-0.0489904
A_14_P126344	chr1:077242518-077242577	AF131837	1	77242518	77242577	-0.0746269	-0.0217718	-0.116293
A_14_P124227	chr1:077270022-077270081	PIGK	1	77270022	77270081	0.00106375	0.0287925	-0.119193
A_14_P111495	chr1:077299998-077300054	PIGK	1	77299998	77300054	0.0214026	0.0613436	-0.0497047
A_14_P105625	chr1:077331349-077331408	PIGK	1	77331349	77331408	0.0295649	-0.0163785	-0.0343475
A_14_P114677	chr1:077359047-077359106	PIGK	1	77359047	77359106	0.0284403	0.034789	-0.0430142
A_14_P114777	chr1:077384327-077384386	PIGK	1	77384327	77384386	0.0969951	0.0579526	0.0185689
A_14_P102562	chr1:077459258-077459317	chr1:077459258-077459317	1	77459258	77459317	0.0815741	0.118622	0.00875409
A_14_P102411	chr1:077518192-077518249	AK5	1	77518192	77518249	0.0250723	0.088832	-0.0844913
A_14_P118624	chr1:077595368-077595427	AK5	1	77595368	77595427	-0.0463839	-0.00802926	-0.146337
A_14_P128827	chr1:077661023-077661075	AK5	1	77661023	77661075	-0.0185575	0.0764488	-0.0453648
A_14_P116648	chr1:077742156-077742215	ZZZ3	1	77742156	77742215	-0.0124402	0.0321976	-0.0900363
A_14_P109546	chr1:077758662-077758721	ZZZ3	1	77758662	77758721	0.0108118	0.00107285	-0.120677
A_14_P106772	chr1:077759553-077759612	ZZZ3	1	77759553	77759612	-0.0664557	0.00598175	-0.0889865
A_14_P133995	chr1:077781145-077781204	ZZZ3	1	77781145	77781204	0.0146525	0.0434208	-0.102732
A_14_P125607	chr1:077810927-077810986	ZZZ3	1	77810927	77810986	0.0434433	0.0879466	-0.0648894
A_14_P101876	chr1:077843120-077843179	ZZZ3	1	77843120	77843179	-0.0172524	0.0118002	-0.0359678
A_14_P124008	chr1:077873611-077873670	chr1:077873611-077873670	1	77873611	77873670	-0.0196124	0.0270996	-0.130665
A_14_P133551	chr1:077895694-077895753	USP33	1	77895694	77895753	-0.00602958	0.00459345	-0.0793567
A_14_P137306	chr1:077920291-077920350	USP33	1	77920291	77920350	-0.0127639	0.0979847	-0.115447
A_14_P134478	chr1:077945975-077946034	chr1:077945975-077946034	1	77945975	77946034	-0.0533853	-0.00501041	0.0228675
A_14_P108921	chr1:078067707-078067766	NEXN	1	78067707	78067766	-0.0937718	-0.0376168	-0.105512
A_14_P118236	chr1:078104241-078104300	NEXN	1	78104241	78104300	0.0903411	0.118093	-0.0384278
A_14_P124618	chr1:078113641-078113700	NEXN	1	78113641	78113700	-0.000827459	0.0329483	-0.0875808
A_14_P108550	chr1:078126081-078126140	FUBP1	1	78126081	78126140	0.0284319	0.0370742	-0.103006
A_14_P116658	chr1:078149320-078149379	FUBP1	1	78149320	78149379	-0.00731141	0.043752	-0.0984962
A_14_P103818	chr1:078182617-078182667	THC2210678	1	78182617	78182667	0.0941425	0.0670393	-0.0270203
A_14_P115519	chr1:078185618-078185677	DNAJB4	1	78185618	78185677	0.0874709	0.0469758	0.0462469
A_14_P104030	chr1:078228149-078228208	GIPC2	1	78228149	78228208	0.0630388	0.120364	-0.0091836
A_14_P124611	chr1:078272671-078272730	GIPC2	1	78272671	78272730	-0.0352504	0.0456883	-0.0680603
A_14_P103621	chr1:078313454-078313513	GIPC2	1	78313454	78313513	-0.000914622	-0.0498363	-0.0259635
A_14_P133972	chr1:078468760-078468819	MGC27382	1	78468760	78468819	-0.00907579	0.000578228	-0.0994466
A_14_P126190	chr1:078652480-078652539	BC035694	1	78652480	78652539	-0.0607272	0.0311531	-0.105066
A_14_P122256	chr1:078679198-078679257	PTGFR	1	78679198	78679257	0.00602426	0.00108749	-0.0170595
A_14_P127167	chr1:078705249-078705308	PTGFR	1	78705249	78705308	-0.0339083	-0.0142609	-0.0863499
A_14_P131748	chr1:078775542-078775601	chr1:078775542-078775601	1	78775542	78775601	0.0656018	0.0372515	-0.127309
A_14_P104289	chr1:078805068-078805127	IFI44L	1	78805068	78805127	0.00522227	0.0408927	-0.0603751
A_14_P139629	chr1:078828015-078828074	IFI44	1	78828015	78828074	-0.0169311	0.0477901	-0.0866229
A_14_P115322	chr1:078899311-078899370	chr1:078899311-078899370	1	78899311	78899370	-0.0181896	-0.0218947	-0.0712556
A_14_P124854	chr1:079046215-079046274	chr1:079046215-079046274	1	79046215	79046274	-0.0238381	0.0491962	-0.0394087
A_14_P114349	chr1:079068840-079068899	ELTD1	1	79068840	79068899	0.0464769	0.0524602	-0.0713851
A_14_P136846	chr1:079095336-079095395	ELTD1	1	79095336	79095395	-0.0266991	0.0124847	-0.132263
A_14_P125112	chr1:079150656-079150715	ELTD1	1	79150656	79150715	0.0115054	0.112764	-0.0813648
A_14_P110986	chr1:079188592-079188651	ELTD1	1	79188592	79188651	0.113711	0.233634	-0.00831192
A_14_P119326	chr1:079489905-079489964	chr1:079489905-079489964	1	79489905	79489964	0.0343826	0.00838422	-0.196399
A_14_P111553	chr1:080001925-080001984	chr1:080001925-080001984	1	80001925	80001984	0.058742	0.065697	-0.0975112
A_14_P117576	chr1:080217619-080217678	chr1:080217619-080217678	1	80217619	80217678	-0.0227714	0.0102373	-0.10996
A_14_P114016	chr1:080529218-080529277	chr1:080529218-080529277	1	80529218	80529277	-0.0467125	0.016804	-0.164297
A_14_P128142	chr1:080673380-080673439	chr1:080673380-080673439	1	80673380	80673439	0.074694	0.094448	-0.0766863
A_14_P115465	chr1:080821425-080821484	BE466477	1	80821425	80821484	0.0323679	0.0408222	-0.0650197
A_14_P108179	chr1:081064903-081064962	chr1:081064903-081064962	1	81064903	81064962	0.0651519	0.0848263	-0.0154279
A_14_P100418	chr1:081184008-081184067	chr1:081184008-081184067	1	81184008	81184067	-0.0278755	0.034986	-0.0826892
A_14_P118927	chr1:081301210-081301269	chr1:081301210-081301269	1	81301210	81301269	0.0308808	0.0584456	-0.109613
A_14_P133741	chr1:081477058-081477117	chr1:081477058-081477117	1	81477058	81477117	-0.0869687	-0.0215585	-0.0191951
A_14_P123894	chr1:081724197-081724256	LPHN2	1	81724197	81724256	0.0115526	0.0349147	-0.0277955
A_14_P105092	chr1:081879745-081879804	LPHN2	1	81879745	81879804	0.0457863	0.120475	-0.00729293
A_14_P126305	chr1:081978115-081978166	LPHN2	1	81978115	81978166	-0.185359	-0.134765	-0.239383
A_14_P117598	chr1:082014661-082014720	LPHN2	1	82014661	82014720	0.0862049	0.0474609	-0.12357
A_14_P122783	chr1:082084888-082084947	LPHN2	1	82084888	82084947	-0.0127168	0.00427885	-0.0352841
A_14_P127916	chr1:082121297-082121356	LPHN2	1	82121297	82121356	0.00626865	0.0135414	-0.0928519
A_14_P104433	chr1:082142761-082142820	LPHN2	1	82142761	82142820	0.00729917	0.0482222	-0.101777
A_14_P123010	chr1:082167362-082167410	LPHN2	1	82167362	82167410	0.00364593	0.0885897	-0.0556344
A_14_P202207	chr1:082169990-082170049	LPHN2	1	82169990	82170049	-0.0219384	0.0175929	-0.0952576
A_14_P129147	chr1:082304824-082304883	chr1:082304824-082304883	1	82304824	82304883	0.005701	0.023613	-0.0674695
A_14_P132852	chr1:082444525-082444584	chr1:082444525-082444584	1	82444525	82444584	0.00131315	0.0316168	-0.0819867
A_14_P130421	chr1:082623886-082623945	chr1:082623886-082623945	1	82623886	82623945	-0.0281022	-0.00870568	-0.108953
A_14_P139873	chr1:082880569-082880628	chr1:082880569-082880628	1	82880569	82880628	-0.0535344	-0.0287121	-0.129846
A_14_P101075	chr1:083000673-083000732	chr1:083000673-083000732	1	83000673	83000732	0.00814441	0.0340012	-0.138846
A_14_P114861	chr1:083206067-083206126	BC043539	1	83206067	83206126	0.000208181	0.0677046	-0.0560128
A_14_P126071	chr1:083413495-083413554	chr1:083413495-083413554	1	83413495	83413554	0.0446961	0.0982321	0.0213628
A_14_P139024	chr1:083677197-083677256	chr1:083677197-083677256	1	83677197	83677256	-0.0473623	-0.0234553	-0.0706402
A_14_P200782	chr1:084046410-084046469	chr1:084046410-084046469	1	84046410	84046469	0.0116686	0.0286899	-0.0883549
A_14_P134593	chr1:084060343-084060402	FLJ23033	1	84060343	84060402	-0.0349837	0.00968067	-0.0703638
A_14_P115153	chr1:084084150-084084209	FLJ23033	1	84084150	84084209	-0.121873	-0.14692	-0.128512
A_14_P132722	chr1:084129635-084129694	FLJ23033	1	84129635	84129694	-0.0284475	0.0370925	-0.0755133
A_14_P125989	chr1:084171854-084171913	FLJ23033	1	84171854	84171913	0.0427942	0.0829177	0.0297377
A_14_P112929	chr1:084224224-084224283	chr1:084224224-084224283	1	84224224	84224283	0.0114921	0.0644032	-0.0616854
A_14_P110579	chr1:084266040-084266099	PRKACB	1	84266040	84266099	-0.0263658	-0.0532437	-0.182274
A_14_P102471	chr1:084322200-084322255	PRKACB	1	84322200	84322255	0.011712	0.0921078	-0.0504535
A_14_P134402	chr1:084359922-084359981	PRKACB	1	84359922	84359981	0.0245066	0.0150219	-0.0977473
A_14_P104414	chr1:084391911-084391969	PRKACB	1	84391911	84391969	-0.00955016	-0.00156198	-0.0587474
A_14_P110390	chr1:084414481-084414540	PRKACB	1	84414481	84414540	-0.0643015	-0.0514496	-0.134546
A_14_P109681	chr1:084521813-084521872	LOC148418	1	84521813	84521872	-0.0778278	-0.0238943	-0.0908944
A_14_P114094	chr1:084576261-084576320	DNASE2B	1	84576261	84576320	-0.00783858	-0.0242771	-0.0793586
A_14_P106410	chr1:084667353-084667412	RPF1	1	84667353	84667412	0.0131614	0.0741891	-0.0958802
A_14_P133342	chr1:084675238-084675297	RPF1	1	84675238	84675297	-0.0177276	0.00268774	-0.127016
A_14_P130229	chr1:084682841-084682900	GNG5	1	84682841	84682900	-0.0105208	0.0544721	-0.0892515
A_14_P113847	chr1:084684698-084684757	SPATA1	1	84684698	84684757	0.0351687	0.0727426	-0.127374
A_14_P133682	chr1:084700135-084700194	SPATA1	1	84700135	84700194	0.0290996	0.0387513	0.0219664
A_14_P107414	chr1:084744101-084744160	CTBS	1	84744101	84744160	-0.0255019	0.0201665	-0.0935584
A_14_P106836	chr1:084809320-084809365	FLJ35487	1	84809320	84809365	-0.0597114	-0.0254507	-0.0507579
A_14_P124124	chr1:084823174-084823233	SSX2IP	1	84823174	84823233	0.00886817	0.0314979	-0.089164
A_14_P122284	chr1:084866151-084866210	SSX2IP	1	84866151	84866210	0.0111274	0.00423309	-0.0428054
A_14_P107557	chr1:084967374-084967433	chr1:084967374-084967433	1	84967374	84967433	0.0218343	0.0706343	-0.0658411
A_14_P121455	chr1:084991539-084991593	EDG7	1	84991539	84991593	-0.0725891	-0.00759452	-0.0791078
A_14_P125356	chr1:085019991-085020050	EDG7	1	85019991	85020050	-0.0312312	0.0745657	-0.0611534
A_14_P101685	chr1:085043798-085043857	EDG7	1	85043798	85043857	0.027785	0.110238	-0.0271017
A_14_P115155	chr1:085119285-085119344	MCOLN2	1	85119285	85119344	-0.0105777	0.0372769	0.0109462
A_14_P117719	chr1:085196608-085196667	MCOLN3	1	85196608	85196667	0.122741	0.145896	0.0353179
A_14_P116267	chr1:085196719-085196778	MCOLN3	1	85196719	85196778	-0.0962383	-0.0570118	-0.111429
A_14_P118562	chr1:085222815-085222874	MCOLN3	1	85222815	85222874	-0.0282539	0.00256297	-0.139065
A_14_P113379	chr1:085282213-085282272	NYD-SP29	1	85282213	85282272	0.0102028	0.0765447	0.0143132
A_14_P106594	chr1:085310584-085310643	NYD-SP29	1	85310584	85310643	-0.0291773	0.0337435	-0.0808785
A_14_P138499	chr1:085352399-085352458	ENST00000341460	1	85352399	85352458	-0.0434545	0.0267122	-0.116043
A_14_P116620	chr1:085435027-085435086	gm117	1	85435027	85435086	-0.0168332	0.0526672	-0.0931534
A_14_P127643	chr1:085435118-085435175	gm117	1	85435118	85435175	-0.0394555	0.0191969	-0.0749794
A_14_P130060	chr1:085445469-085445528	BCL10	1	85445469	85445528	-0.033454	0.00549756	-0.0495179
A_14_P135081	chr1:085448447-085448506	BCL10	1	85448447	85448506	0.00848808	0.0484841	-0.0820973
A_14_P118478	chr1:085450661-085450720	BCL10	1	85450661	85450720	-0.035496	0.044636	-0.0855091
A_14_P100496	chr1:085498335-085498394	DDAH1	1	85498335	85498394	0.0182223	0.121011	-0.0549585
A_14_P133796	chr1:085529191-085529250	DDAH1	1	85529191	85529250	-0.0577109	-0.0136252	-0.0729446
A_14_P106990	chr1:085556688-085556747	DDAH1	1	85556688	85556747	-0.0177576	-0.0198674	-0.0366732
A_14_P120899	chr1:085602877-085602936	DDAH1	1	85602877	85602936	-0.0201071	0.0622116	-0.0626206
A_14_P102061	chr1:085632089-085632148	DDAH1	1	85632089	85632148	-0.0332122	0.0273791	0.0178883
A_14_P130155	chr1:085698752-085698811	DDAH1	1	85698752	85698811	0.0621959	0.0648694	0.0479921
A_14_P104240	chr1:085761063-085761122	CYR61	1	85761063	85761122	-0.106063	-0.00925717	-0.168626
A_14_P103110	chr1:085835453-085835512	FLJ20729	1	85835453	85835512	0.138057	-0.0525186	-0.00790265
A_14_P120126	chr1:085854970-085855027	FLJ20729	1	85854970	85855027	0.0331983	0.0402065	-0.0379197
A_14_P107300	chr1:085885388-085885447	FLJ20729	1	85885388	85885447	0.0184308	0.0758904	-0.0836272
A_14_P130793	chr1:085907048-085907107	COL24A1	1	85907048	85907107	-0.0572876	-0.0903342	0.0149507
A_14_P132110	chr1:086027073-086027132	COL24A1	1	86027073	86027132	-0.0926465	-0.00795507	-0.132714
A_14_P103192	chr1:086138948-086139007	COL24A1	1	86138948	86139007	-0.0218935	0.0223577	-0.0843557
A_14_P125027	chr1:086236843-086236902	COL24A1	1	86236843	86236902	-0.03768	-0.00563077	-0.149208
A_14_P111599	chr1:086303452-086303511	COL24A1	1	86303452	86303511	0.0308937	0.128093	-0.0960779
A_14_P100765	chr1:086334181-086334234	AK094856	1	86334181	86334234	0.0134777	0.0675816	-0.0117659
A_14_P103072	chr1:086370388-086370447	chr1:086370388-086370447	1	86370388	86370447	-0.0191438	0.0273236	-0.0286386
A_14_P109287	chr1:086558246-086558305	KIAA1229	1	86558246	86558305	-0.00974508	0.0368563	-0.0306862
A_14_P131507	chr1:086625360-086625418	CLCA2	1	86625360	86625418	0.00588093	0.0707556	-0.044252
A_14_P105380	chr1:086634138-086634191	CLCA2	1	86634138	86634191	-0.0524985	-0.0391011	-0.102112
A_14_P137798	chr1:086677504-086677563	CLCA1	1	86677504	86677563	-0.00582867	0.041402	-0.110271
A_14_P104182	chr1:086738016-086738074	CLCA4	1	86738016	86738074	-0.0529049	0.0517901	-0.104654
A_14_P139608	chr1:086813653-086813712	CLCA3	1	86813653	86813712	-0.0641	0.045659	-0.120667
A_14_P118445	chr1:086884238-086884297	SH3GLB1	1	86884238	86884297	0.0875094	0.062521	0.0249125
A_14_P130438	chr1:086907757-086907816	SH3GLB1	1	86907757	86907816	-0.00976503	0.0116635	-0.0843736
A_14_P138045	chr1:086957376-086957435	chr1:086957376-086957435	1	86957376	86957435	-0.0391842	0.00987507	-0.127627
A_14_P101193	chr1:087041152-087041211	2015-09-15	1	87041152	87041211	-0.0365011	0.023444	-0.0966662
A_14_P135316	chr1:087062958-087063017	2015-09-15	1	87062958	87063017	0.0227222	0.0526843	-0.136221
A_14_P132338	chr1:087094605-087094664	HS2ST1	1	87094605	87094664	0.00365013	0.00730107	-0.113091
A_14_P107056	chr1:087134061-087134120	HS2ST1	1	87134061	87134120	-0.0136444	-0.0551616	-0.0374061
A_14_P104786	chr1:087176713-087176772	HS2ST1	1	87176713	87176772	0.092456	0.110793	-0.0752994
A_14_P108887	chr1:087213200-087213259	HS2ST1	1	87213200	87213259	0.039968	0.0930378	-0.0985332
A_14_P127732	chr1:087252629-087252688	HS2ST1	1	87252629	87252688	0.0259136	0.00886764	-0.0633689
A_14_P110977	chr1:087285034-087285093	HS2ST1	1	87285034	87285093	-0.0386089	-0.03331	-0.104271
A_14_P131718	chr1:087311373-087311431	LOC339524	1	87311373	87311431	-0.00744542	0.0661014	-0.0738174
A_14_P104832	chr1:087346262-087346321	AK002179	1	87346262	87346321	0.00118042	0.027032	-0.0746921
A_14_P126701	chr1:087386473-087386532	chr1:087386473-087386532	1	87386473	87386532	-0.119115	-0.00728598	-0.216691
A_14_P202373	chr1:087509918-087509976	LMO4	1	87509918	87509976	-0.000684153	0.0711215	-0.0684584
A_14_P103322	chr1:087517293-087517345	LMO4	1	87517293	87517345	0.0572406	0.092679	-0.0397647
A_14_P202205	chr1:087522939-087522998	LMO4	1	87522939	87522998	-0.00351971	0.0446274	-0.113429
A_14_P126817	chr1:087654782-087654841	BX537695	1	87654782	87654841	0.0328293	0.0307623	-0.0572165
A_14_P108919	chr1:087791319-087791378	chr1:087791319-087791378	1	87791319	87791378	-0.0490287	-0.0331214	0.00819917
A_14_P108718	chr1:088127400-088127459	chr1:088127400-088127459	1	88127400	88127459	0.00794719	-0.000405588	-0.0625853
A_14_P139507	chr1:088480003-088480062	chr1:088480003-088480062	1	88480003	88480062	-0.00946223	0.0639047	-0.0709775
A_14_P123489	chr1:088664254-088664313	LOC401954	1	88664254	88664313	0.000715758	0.0837698	-0.0549809
A_14_P116394	chr1:088849679-088849738	AK123834	1	88849679	88849738	-0.0950021	-0.0577677	-0.168313
A_14_P120270	chr1:088889054-088889113	PKN2	1	88889054	88889113	-0.0331924	-0.296346	-0.101172
A_14_P100308	chr1:088918723-088918782	PKN2	1	88918723	88918782	-0.0112596	-0.00585656	-0.096883
A_14_P105176	chr1:088949417-088949476	PKN2	1	88949417	88949476	0.00236239	0.0266791	-0.104588
A_14_P113677	chr1:088982150-088982209	PKN2	1	88982150	88982209	0.0267027	0.0596233	-0.0158795
A_14_P113677	chr1:088982150-088982209	PKN2	1	88982150	88982209	0.0723249	0.0502697	-0.0236754
A_14_P113677	chr1:088982150-088982209	PKN2	1	88982150	88982209	0.0277549	0.0364263	-0.0118137
A_14_P131526	chr1:089045582-089045641	GTF2B	1	89045582	89045641	-0.00907968	0.0288494	-0.105913
A_14_P129220	chr1:089100452-089100511	chr1:089100452-089100511	1	89100452	89100511	-0.0358984	0.00620034	-0.0813954
A_14_P130659	chr1:089168674-089168733	KAT3	1	89168674	89168733	0.04269	0.091917	-0.0309162
A_14_P123832	chr1:089198467-089198526	GBP3	1	89198467	89198526	0.0237699	-0.0193704	-0.0883944
A_14_P103545	chr1:089237319-089237378	GBP1	1	89237319	89237378	-0.0129549	0.0611164	-0.103391
A_14_P101655	chr1:089285758-089285817	GBP2	1	89285758	89285817	0.0216993	0.0288433	-0.110511
A_14_P119573	chr1:089303784-089303843	GBP2	1	89303784	89303843	0.00760941	0.0380084	-0.0813783
A_14_P115262	chr1:089369060-089369119	GBP4	1	89369060	89369119	-0.0591133	-0.0260891	-0.0878416
A_14_P137819	chr1:089441619-089441678	GBP5	1	89441619	89441678	-0.00469904	0.0767981	-0.0354651
A_14_P130916	chr1:089448388-089448447	GBP5	1	89448388	89448447	-0.0370533	-0.0296863	-0.0756363
A_14_P119431	chr1:089509592-089509651	chr1:089509592-089509651	1	89509592	89509651	0.00913198	0.0305837	-0.0530431
A_14_P201100	chr1:089745612-089745671	TA-LRRP	1	89745612	89745671	-0.0702101	0.00865479	-0.103447
A_14_P124060	chr1:089745703-089745762	TA-LRRP	1	89745703	89745762	0.0235431	0.0763587	-0.106898
A_14_P200026	chr1:089751020-089751079	TA-LRRP	1	89751020	89751079	0.0392284	0.0214114	-0.0884823
A_14_P135229	chr1:089772348-089772407	TA-LRRP	1	89772348	89772407	0.0916126	0.116687	-0.0377942
A_14_P121252	chr1:089845953-089846012	FAD158	1	89845953	89846012	-0.0223301	-0.0193303	-0.157803
A_14_P123145	chr1:089892579-089892638	FAD158	1	89892579	89892638	0.0184878	0.0343416	-0.107543
A_14_P121320	chr1:089921548-089921607	FAD158	1	89921548	89921607	0.0782655	0.138527	0.0296448
A_14_P107497	chr1:089999651-089999695	LRRC5	1	89999651	89999695	-0.132932	-0.0642304	-0.178024
A_14_P123375	chr1:090051594-090051653	LRRC5	1	90051594	90051653	-0.0131766	0.000506415	-0.0995009
A_14_P119905	chr1:090097020-090097079	LRRC5	1	90097020	90097079	-0.0206259	0.00741474	-0.0220944
A_14_P121708	chr1:090173419-090173478	ZNF326	1	90173419	90173478	-0.0496471	-0.00789902	-0.116804
A_14_P127728	chr1:090187830-090187889	ZNF326	1	90187830	90187889	-0.0158318	0.0306494	-0.0865071
A_14_P201233	chr1:090225439-090225498	chr1:090225439-090225498	1	90225439	90225498	0.0296078	0.080334	-0.0400338
A_14_P129530	chr1:090418523-090418582	chr1:090418523-090418582	1	90418523	90418582	0.0157634	0.0267455	0.0114742
A_14_P104119	chr1:090538373-090538432	chr1:090538373-090538432	1	90538373	90538432	0.00843785	0.0355822	-0.0792058
A_14_P119097	chr1:090718242-090718301	chr1:090718242-090718301	1	90718242	90718301	-0.101894	-0.0306129	-0.167884
A_14_P107591	chr1:090905523-090905582	chr1:090905523-090905582	1	90905523	90905582	-0.0742817	0.0196094	-0.0814541
A_14_P110876	chr1:091093183-091093242	ZNF644	1	91093183	91093242	-0.00199394	0.0351982	-0.0435299
A_14_P134586	chr1:091116726-091116785	ZNF644	1	91116726	91116785	-0.0721315	-0.0150019	-0.146298
A_14_P117386	chr1:091159890-091159949	ZNF644	1	91159890	91159949	0.0278311	0.0850578	-0.0465837
A_14_P125544	chr1:091195685-091195744	ZNF644	1	91195685	91195744	-0.0369838	-0.00436652	-0.133636
A_14_P139303	chr1:091368422-091368481	chr1:091368422-091368481	1	91368422	91368481	0.0888801	0.146803	0.020643
A_14_P133771	chr1:091553846-091553905	chr1:091553846-091553905	1	91553846	91553905	0.0075023	0.0418718	-0.00803718
A_14_P123895	chr1:091680132-091680191	CDC7	1	91680132	91680191	0.0348072	0.0865213	-0.085201
A_14_P138846	chr1:091703399-091703458	chr1:091703399-091703458	1	91703399	91703458	-0.118919	-0.0461268	-0.14087
A_14_P136769	chr1:091759498-091759557	TRAP2	1	91759498	91759557	-0.00799107	0.0571325	-0.0310979
A_14_P108015	chr1:091860512-091860571	TGFBR3	1	91860512	91860571	-0.0499136	0.00547342	-0.118857
A_14_P106704	chr1:091897861-091897914	TGFBR3	1	91897861	91897914	0.0136259	0.0196679	-0.0699289
A_14_P137532	chr1:091905212-091905271	TGFBR3	1	91905212	91905271	-0.0246959	0.0467122	-0.060711
A_14_P101501	chr1:091953420-091953479	TGFBR3	1	91953420	91953479	0.0122828	0.0882845	-0.0594393
A_14_P133341	chr1:092039159-092039218	TGFBR3	1	92039159	92039218	0.00855185	0.0788289	-0.0400275
A_14_P120902	chr1:092077244-092077298	chr1:092077244-092077298	1	92077244	92077298	-0.0802824	0.00559584	-0.0717398
A_14_P125497	chr1:092106769-092106828	chr1:092106769-092106828	1	92106769	92106828	-0.0437853	0.0301075	-0.0919111
A_14_P136000	chr1:092127029-092127084	BRDT	1	92127029	92127084	-0.00161127	-0.00553831	-0.0288787
A_14_P127813	chr1:092132554-092132613	BRDT	1	92132554	92132613	-0.00522102	0.0100096	-0.183948
A_14_P119961	chr1:092158335-092158394	BRDT	1	92158335	92158394	0.0363833	0.0397984	-0.0408831
A_14_P112417	chr1:092182125-092182181	BRDT	1	92182125	92182181	-0.0171527	0.0248369	-0.0448094
A_14_P112843	chr1:092233501-092233560	ABHD7	1	92233501	92233560	0.00832873	0.0571617	-0.0822162
A_14_P104134	chr1:092280132-092280191	BTBD8	1	92280132	92280191	-0.0495767	0.0307832	-0.161001
A_14_P120235	chr1:092307259-092307311	BTBD8	1	92307259	92307311	-0.0292359	0.0175116	-0.0903123
A_14_P136886	chr1:092348099-092348158	AF017090	1	92348099	92348158	-0.072265	-0.0821694	-0.168186
A_14_P126780	chr1:092442182-092442241	GLMN	1	92442182	92442241	-0.0113482	0.0248661	-0.0847953
A_14_P103515	chr1:092475053-092475111	GLMN	1	92475053	92475111	0.119836	0.0850089	-0.00702654
A_14_P111864	chr1:092501104-092501163	FLJ13150	1	92501104	92501163	-0.030877	-0.00862139	-0.1171
A_14_P124276	chr1:092523416-092523475	FLJ13150	1	92523416	92523475	0.0379062	0.0528069	-0.0567722
A_14_P131134	chr1:092546514-092546573	FLJ13150	1	92546514	92546573	-0.0318417	-0.0207143	-0.0697583
A_14_P133372	chr1:092657606-092657662	GFI1	1	92657606	92657662	0.0273451	0.0435577	-0.107094
A_14_P139002	chr1:092687611-092687670	EVI5	1	92687611	92687670	0.0635771	0.088957	-0.00559232
A_14_P129612	chr1:092801743-092801802	EVI5	1	92801743	92801802	-0.0483021	0.0235885	-0.095747
A_14_P103756	chr1:092872943-092873002	EVI5	1	92872943	92873002	0.0621274	0.0660813	-0.035385
A_14_P138005	chr1:092914051-092914107	EVI5	1	92914051	92914107	0.0155514	0.0563208	-0.0168329
A_14_P118453	chr1:092969916-092969969	EVI5	1	92969916	92969969	-0.0404302	-0.0211099	-0.104848
A_14_P125808	chr1:093012089-093012148	LOC388650	1	93012089	93012148	0.00489852	0.0480955	-0.0371399
A_14_P135164	chr1:093013498-093013557	LOC388650	1	93013498	93013557	-0.0672766	-0.0392435	-0.0967683
A_14_P119365	chr1:093017010-093017069	LOC388650	1	93017010	93017069	-0.18729	-0.121086	-0.26139
A_14_P132148	chr1:093134879-093134938	LOC388650	1	93134879	93134938	-0.0428561	-0.0275303	-0.148978
A_14_P103035	chr1:093258012-093258071	M96	1	93258012	93258071	-0.0302349	0.00205267	-0.0732515
A_14_P114153	chr1:093311732-093311791	M96	1	93311732	93311791	-0.0285369	0.00819518	-0.0951894
A_14_P118397	chr1:093329722-093329781	TMED5	1	93329722	93329781	0.0188101	0.0278498	-0.0939396
A_14_P111179	chr1:093357098-093357157	TMED5	1	93357098	93357157	0.0276589	0.0641739	-0.0514319
A_14_P111126	chr1:093401004-093401063	NY-SAR-41	1	93401004	93401063	0.0145046	0.0135796	-0.0666416
A_14_P202490	chr1:093524365-093524424	DR1	1	93524365	93524424	-0.0510157	-0.0764829	-0.070032
A_14_P134518	chr1:093527139-093527198	DR1	1	93527139	93527198	0.0374735	0.0277011	-0.0821306
A_14_P121843	chr1:093535152-093535211	DR1	1	93535152	93535211	0.013645	-0.0162726	-0.0919335
A_14_P202085	chr1:093537236-093537295	DR1	1	93537236	93537295	-0.0109983	0.0404186	-0.0739499
A_14_P120288	chr1:093678744-093678803	FNBP1L	1	93678744	93678803	0.0215158	0.0386396	0.0150874
A_14_P130025	chr1:093710577-093710636	FNBP1L	1	93710577	93710636	-0.0369665	-0.00575627	-0.110759
A_14_P124978	chr1:093790382-093790441	BCAR3	1	93790382	93790441	-0.0530068	-0.100116	-0.206373
A_14_P105332	chr1:093819868-093819918	BCAR3	1	93819868	93819918	-0.0104326	0.00685386	-0.0880647
A_14_P126219	chr1:093852484-093852535	BCAR3	1	93852484	93852535	-0.0139711	0.00670407	-0.101357
A_14_P201311	chr1:094052565-094052624	ERBP	1	94052565	94052624	-0.00103318	0.0305265	0.0156686
A_14_P118422	chr1:094054555-094054614	ERBP	1	94054555	94054614	0.0928137	0.0962723	-0.0102832
A_14_P108881	chr1:094066437-094066496	GCLM	1	94066437	94066496	-0.0582202	0.0335716	-0.0992192
A_14_P128433	chr1:094165530-094165589	chr1:094165530-094165589	1	94165530	94165589	0.0429722	0.0789409	-0.0751141
A_14_P103763	chr1:094192094-094192153	ABCA4	1	94192094	94192153	0.00653339	0.0209189	-0.0820988
A_14_P111205	chr1:094229182-094229236	ABCA4	1	94229182	94229236	-0.0527322	-0.0661278	-0.0783569
A_14_P130152	chr1:094300251-094300310	chr1:094300251-094300310	1	94300251	94300310	0.0209073	0.122143	-0.0654306
A_14_P135453	chr1:094350583-094350642	PARG1	1	94350583	94350642	-0.0111319	0.0498235	-0.098425
A_14_P115675	chr1:094367825-094367884	PARG1	1	94367825	94367884	-0.0250311	-0.0510209	-0.0792996
A_14_P128261	chr1:094379821-094379880	PARG1	1	94379821	94379880	0.0359047	0.0584009	-0.0981598
A_14_P130795	chr1:094409148-094409207	PARG1	1	94409148	94409207	0.00284739	0.00637015	-0.103043
A_14_P121160	chr1:094539560-094539619	chr1:094539560-094539619	1	94539560	94539619	-0.00286361	0.0144422	-0.0902028
A_14_P103094	chr1:094609615-094609674	ABCD3	1	94609615	94609674	-0.0534117	-0.0414758	-0.103656
A_14_P111885	chr1:094665096-094665155	ABCD3	1	94665096	94665155	0.0104392	0.0366375	-0.0666646
A_14_P128113	chr1:094695915-094695974	ABCD3	1	94695915	94695974	-0.00568419	0.0507435	-0.105421
A_14_P107208	chr1:094707132-094707188	F3	1	94707132	94707188	0.0231984	0.0486498	-0.00219558
A_14_P102986	chr1:094793821-094793880	chr1:094793821-094793880	1	94793821	94793880	0.0448886	0.0858137	-0.0042765
A_14_P201297	chr1:094986838-094986897	BC030750	1	94986838	94986897	-0.0255439	0.000725386	-0.181059
A_14_P131025	chr1:094998569-094998628	MGC45474	1	94998569	94998628	0.0200088	0.0274949	-0.11769
A_14_P135820	chr1:095023287-095023346	MGC45474	1	95023287	95023346	0.0732046	0.0906018	-0.00298893
A_14_P121480	chr1:095072610-095072669	MGC45474	1	95072610	95072669	-0.0256685	-0.0380882	-0.141682
A_14_P130732	chr1:095099360-095099419	CNN3	1	95099360	95099419	-0.0321709	0.0445729	-0.0911068
A_14_P117637	chr1:095136795-095136854	THC2132475	1	95136795	95136854	0.0813554	0.108196	-0.00321578
A_14_P133871	chr1:095160763-095160822	MGC19780	1	95160763	95160822	-0.0122597	0.00809944	-0.103533
A_14_P124881	chr1:095204801-095204859	MGC19780	1	95204801	95204859	0.0135319	0.00791546	-0.160387
A_14_P132895	chr1:095242466-095242525	MGC19780	1	95242466	95242525	0.0261139	0.0404841	-0.0817051
A_14_P104600	chr1:095293206-095293265	chr1:095293206-095293265	1	95293206	95293265	0.0596023	0.101963	-0.0650257
A_14_P123178	chr1:095327757-095327816	FLJ31842	1	95327757	95327816	0.00517177	0.0234465	-0.0410749
A_14_P130562	chr1:095360704-095360763	FLJ31842	1	95360704	95360763	0.00706667	0.0499731	-0.105493
A_14_P131640	chr1:095412372-095412431	RWDD3	1	95412372	95412431	-0.00223513	0.065425	-0.0781565
A_14_P126646	chr1:095422204-095422263	RWDD3	1	95422204	95422263	-0.0254883	0.0245088	-0.0913863
A_14_P110863	chr1:095498709-095498768	chr1:095498709-095498768	1	95498709	95498768	-0.0360122	0.0161513	-0.13027
A_14_P100140	chr1:096213578-096213637	chr1:096213578-096213637	1	96213578	96213637	0.0275678	-0.0102491	-0.112057
A_14_P108724	chr1:096428601-096428660	chr1:096428601-096428660	1	96428601	96428660	0.00183706	-0.000957549	-0.100069
A_14_P120093	chr1:096731983-096732042	chr1:096731983-096732042	1	96731983	96732042	-0.00491142	0.0329297	-0.0685804
A_14_P123701	chr1:096866623-096866682	chr1:096866623-096866682	1	96866623	96866682	0.0132606	0.0834338	-0.114415
A_14_P108028	chr1:096915568-096915627	PTBP2	1	96915568	96915627	-0.0151986	0.00300549	-0.195818
A_14_P133161	chr1:096973673-096973732	PTBP2	1	96973673	96973732	-0.0369252	0.00355874	-0.12707
A_14_P108065	chr1:096980272-096980331	PTBP2	1	96980272	96980331	0.0196888	0.0467708	-0.0315577
A_14_P127437	chr1:097056963-097057022	chr1:097056963-097057022	1	97056963	97057022	-0.0363882	-0.018819	-0.0592116
A_14_P116341	chr1:097191687-097191746	chr1:097191687-097191746	1	97191687	97191746	-0.01667	0.0323792	-0.0907838
A_14_P121373	chr1:097259929-097259988	DPYD	1	97259929	97259988	0.0311624	0.0416674	-0.102355
A_14_P116105	chr1:097551182-097551241	DPYD	1	97551182	97551241	-0.0211548	-0.00471175	-0.0350398
A_14_P133248	chr1:097693416-097693474	DPYD	1	97693416	97693474	-0.0408024	-0.00163292	-0.145598
A_14_P201296	chr1:097898040-097898099	DPYD	1	97898040	97898099	0.00806861	0.0415709	-0.0813757
A_14_P132808	chr1:097898258-097898317	DPYD	1	97898258	97898317	0.0937014	0.0721388	0.0106049
A_14_P107387	chr1:097899061-097899120	DPYD	1	97899061	97899120	-0.0282383	0.0249921	-0.0886742
A_14_P100034	chr1:098060835-098060894	DPYD	1	98060835	98060894	0.0618344	0.117318	-0.101589
A_14_P125341	chr1:098143765-098143824	chr1:098143765-098143824	1	98143765	98143824	0.0692649	0.0727573	-0.0142916
A_14_P109008	chr1:098275385-098275444	chr1:098275385-098275444	1	98275385	98275444	0.0728191	0.176118	-0.00597723
A_14_P111641	chr1:098458414-098458473	chr1:098458414-098458473	1	98458414	98458473	0.0394863	0.0587732	-0.097172
A_14_P113179	chr1:098654838-098654897	chr1:098654838-098654897	1	98654838	98654897	0.0179187	0.0368046	-0.104484
A_14_P102909	chr1:098838798-098838857	chr1:098838798-098838857	1	98838798	98838857	0.0372732	0.0701674	-0.0222073
A_14_P119406	chr1:098888083-098888142	SNX7	1	98888083	98888142	0.0488673	0.0629003	-0.0756579
A_14_P107458	chr1:098915874-098915933	SNX7	1	98915874	98915933	0.0360101	0.03032	-0.0724671
A_14_P127293	chr1:098937751-098937810	SNX7	1	98937751	98937810	-0.0610413	-0.0372919	-0.109741
A_14_P116137	chr1:098970108-098970167	chr1:098970108-098970167	1	98970108	98970167	-0.112147	-0.0775401	-0.190593
A_14_P116017	chr1:099156046-099156105	ENST00000263177	1	99156046	99156105	0.0689208	0.0773569	-0.0886986
A_14_P136166	chr1:099324893-099324952	AK095544	1	99324893	99324952	-0.0618866	-0.0280418	-0.0935181
A_14_P118461	chr1:099444126-099444185	LPPR4	1	99444126	99444185	0.0323363	0.0495551	-0.0739835
A_14_P135920	chr1:099465534-099465588	LPPR4	1	99465534	99465588	-0.016388	0.0380511	-0.143149
A_14_P116239	chr1:099476575-099476634	LPPR4	1	99476575	99476634	-0.0414679	-0.0451847	-0.254255
A_14_P135619	chr1:099522092-099522151	chr1:099522092-099522151	1	99522092	99522151	-0.0246277	0.0171343	-0.0911649
A_14_P121567	chr1:099743548-099743607	chr1:099743548-099743607	1	99743548	99743607	-0.0044287	0.111641	-0.0422759
A_14_P111498	chr1:099823328-099823375	chr1:099823328-099823375	1	99823328	99823375	0.0376012	0.0336095	-0.0635129
A_14_P100734	chr1:099867300-099867359	PALMD	1	99867300	99867359	0.0998937	0.069089	0.0348834
A_14_P123602	chr1:099947652-099947711	chr1:099947652-099947711	1	99947652	99947711	-0.0342574	0.0419079	-0.0704682
A_14_P122063	chr1:100052257-100052316	AGL	1	100052257	100052316	0.0211742	0.0332611	-0.10269
A_14_P130836	chr1:100101519-100101578	AGL	1	100101519	100101578	-0.00668029	0.0439416	-0.115174
A_14_P114021	chr1:100169225-100169284	SLC35A3	1	100169225	100169284	0.0515668	0.0754716	-0.0283344
A_14_P134575	chr1:100201216-100201270	SLC35A3	1	100201216	100201270	-0.00716536	0.00669688	-0.111974
A_14_P105604	chr1:100236250-100236309	HIAT1	1	100236250	100236309	-0.0264696	0.0201454	-0.136294
A_14_P100788	chr1:100239477-100239536	HIAT1	1	100239477	100239536	0.00931808	0.049537	-0.109135
A_14_P116907	chr1:100261662-100261721	DKFZp761A078	1	100261662	100261721	0.0181444	0.0283309	-0.116499
A_14_P120135	chr1:100303482-100303541	DKFZp761A078	1	100303482	100303541	0.0287478	0.0363881	-0.0849406
A_14_P104968	chr1:100319544-100319599	FLJ10287	1	100319544	100319599	0.00161646	0.0488335	-0.065576
A_14_P128014	chr1:100326312-100326371	FLJ10287	1	100326312	100326371	-0.00771877	0.0320193	-0.194921
A_14_P104599	chr1:100326570-100326629	MGC14816	1	100326570	100326629	0.0790596	0.0536987	-0.126871
A_14_P122519	chr1:100373632-100373691	DBT	1	100373632	100373691	0.00193848	0.0319976	0.00669666
A_14_P113552	chr1:100418415-100418474	DBT	1	100418415	100418474	-0.0405651	0.00041397	-0.148574
A_14_P105734	chr1:100445712-100445770	RTCD1	1	100445712	100445770	-0.0169258	0.0435315	-0.0571015
A_14_P102692	chr1:100531314-100531373	CDC14A	1	100531314	100531373	-0.0158313	0.0252207	-0.123326
A_14_P128130	chr1:100568296-100568355	CDC14A	1	100568296	100568355	-0.0834574	-0.0175026	-0.143729
A_14_P131083	chr1:100601792-100601849	CDC14A	1	100601792	100601849	0.0355389	0.072924	-0.107698
A_14_P110107	chr1:100633006-100633065	CDC14A	1	100633006	100633065	0.0246636	0.0521557	-0.0592149
A_14_P114231	chr1:100715982-100716028	GPR88	1	100715982	100716028	-0.0435512	0.00441171	-0.0241004
A_14_P137083	chr1:100773839-100773898	THC2144773	1	100773839	100773898	-0.0458124	0.00943072	-0.114262
A_14_P138814	chr1:100900777-100900836	VCAM1	1	100900777	100900836	-0.107471	-0.0709173	-0.175227
A_14_P122495	chr1:100908892-100908951	VCAM1	1	100908892	100908951	-0.0256278	-0.00647698	-0.0909561
A_14_P118816	chr1:100983488-100983547	chr1:100983488-100983547	1	100983488	100983547	0.0274168	-0.00628343	-0.112784
A_14_P107783	chr1:101055155-101055212	EXTL2	1	101055155	101055212	-0.0665021	-0.0285888	-0.0502755
A_14_P117251	chr1:101058865-101058924	EXTL2	1	101058865	101058924	0.0181791	0.056801	-0.145287
A_14_P126823	chr1:101089744-101089803	SLC30A7	1	101089744	101089803	-0.00949889	0.0415776	-0.107688
A_14_P108059	chr1:101111625-101111684	SLC30A7	1	101111625	101111684	0.0133636	0.000598738	-0.0698771
A_14_P131793	chr1:101168979-101169038	CGI-30	1	101168979	101169038	0.0790649	0.0737274	-0.0653679
A_14_P106556	chr1:101186252-101186311	CGI-30	1	101186252	101186311	-0.0784845	-0.00651782	-0.123976
A_14_P125365	chr1:101199277-101199336	CGI-30	1	101199277	101199336	-0.0247501	0.0216347	-0.113995
A_14_P201216	chr1:101215544-101215603	BX538249	1	101215544	101215603	-0.0341821	-0.00373941	-0.127593
A_14_P131982	chr1:101415329-101415388	EDG1	1	101415329	101415388	-0.0582622	0.00242462	-0.13756
A_14_P135344	chr1:101416081-101416140	EDG1	1	101416081	101416140	0.0399027	0.0430652	0.0215282
A_14_P109978	chr1:101418439-101418498	EDG1	1	101418439	101418498	0.021592	0.040881	-0.123125
A_14_P103243	chr1:101532088-101532147	THC2135415	1	101532088	101532147	-0.0542077	0.0156127	-0.118618
A_14_P121507	chr1:101664083-101664142	chr1:101664083-101664142	1	101664083	101664142	-0.0493654	-0.0295503	-0.113588
A_14_P118164	chr1:102203906-102203965	chr1:102203906-102203965	1	102203906	102203965	-0.000350501	-0.00698019	-0.0661459
A_14_P115690	chr1:102480075-102480134	chr1:102480075-102480134	1	102480075	102480134	0.0250445	0.055195	-0.0598934
A_14_P122536	chr1:102605788-102605847	chr1:102605788-102605847	1	102605788	102605847	0.0456463	-0.687909	-0.021743
A_14_P138212	chr1:102748729-102748788	chr1:102748729-102748788	1	102748729	102748788	0.16982	0.203938	0.054664
A_14_P133577	chr1:102877411-102877470	chr1:102877411-102877470	1	102877411	102877470	0.0641361	0.146286	-0.0283953
A_14_P112785	chr1:102994091-102994150	chr1:102994091-102994150	1	102994091	102994150	-0.0418145	0.0155849	-0.103452
A_14_P111393	chr1:103055306-103055365	COL11A1	1	103055306	103055365	-0.0101834	0.000342517	-0.167829
A_14_P119157	chr1:103167106-103167165	COL11A1	1	103167106	103167165	0.0266137	0.065325	-0.0706384
A_14_P127575	chr1:103199308-103199367	COL11A1	1	103199308	103199367	-0.00769862	0.0203512	-0.0441221
A_14_P131952	chr1:103252262-103252321	COL11A1	1	103252262	103252321	0.0328925	0.0384676	-0.0709757
A_14_P137465	chr1:103285878-103285936	COL11A1	1	103285878	103285936	-0.0308748	0.0455105	-0.116599
A_14_P201607	chr1:103286594-103286639	chr1:103286594-103286639	1	103286594	103286639	-0.0288456	0.000355796	-0.144886
A_14_P127281	chr1:103458508-103458567	chr1:103458508-103458567	1	103458508	103458567	-0.0633962	-0.0584467	-0.161841
A_14_P200815	chr1:103799708-103799767	RNP	1	103799708	103799767	0.0771006	0.0661808	-0.0389783
A_14_P127777	chr1:103808503-103808562	RNP	1	103808503	103808562	-0.0138472	0.0258292	-0.0930046
A_14_P126079	chr1:103810269-103810328	AMY2B	1	103810269	103810328	-0.00972195	0.122776	-0.0327947
A_14_P118216	chr1:103836956-103837015	chr1:103836956-103837015	1	103836956	103837015	0.0513791	0.072505	-0.0727742
A_14_P130443	chr1:103875725-103875784	AMY2A	1	103875725	103875784	-0.30751	-0.156373	-0.342455
A_14_P106354	chr1:104009263-104009322	AMY1A	1	104009263	104009322	-0.543993	-0.253509	-0.36959
A_14_P120511	chr1:104019670-104019729	chr1:104019670-104019729	1	104019670	104019729	-0.0408228	0.0170719	-0.107333
A_14_P124350	chr1:104156364-104156423	chr1:104156364-104156423	1	104156364	104156423	-0.0717864	-0.0588878	-0.174506
A_14_P136545	chr1:104443501-104443560	THC2079937	1	104443501	104443560	0.0890537	0.0823092	-0.0494464
A_14_P128775	chr1:104564346-104564405	chr1:104564346-104564405	1	104564346	104564405	-0.00475571	-0.00525286	-0.0883522
A_14_P107832	chr1:104696813-104696872	chr1:104696813-104696872	1	104696813	104696872	0.039213	0.03068	-0.0900942
A_14_P128813	chr1:105012296-105012355	chr1:105012296-105012355	1	105012296	105012355	-0.0505688	-0.00103955	0.00259058
A_14_P131269	chr1:105258949-105259008	chr1:105258949-105259008	1	105258949	105259008	-0.0472232	-0.0712119	-0.0982316
A_14_P108078	chr1:105402653-105402712	chr1:105402653-105402712	1	105402653	105402712	0.00116492	0.0517067	-0.119254
A_14_P101292	chr1:105688115-105688174	chr1:105688115-105688174	1	105688115	105688174	-0.122688	-0.161539	-0.223618
A_14_P104901	chr1:106053004-106053063	BC031278	1	106053004	106053063	0.0335236	-0.00774218	-0.0394525
A_14_P135630	chr1:106334427-106334486	THC2073947	1	106334427	106334486	-0.0460899	0.0288927	-0.134704
A_14_P137993	chr1:106506287-106506346	chr1:106506287-106506346	1	106506287	106506346	0.0138065	0.018411	-0.0599604
A_14_P130369	chr1:106647648-106647707	chr1:106647648-106647707	1	106647648	106647707	0.0248594	0.0650058	-0.0877701
A_14_P109195	chr1:106778430-106778489	chr1:106778430-106778489	1	106778430	106778489	0.0649879	0.106282	-0.008505
A_14_P134865	chr1:107005706-107005765	chr1:107005706-107005765	1	107005706	107005765	0.0615624	0.0638186	-0.0506651
A_14_P120117	chr1:107214945-107215004	chr1:107214945-107215004	1	107214945	107215004	-0.00499468	-0.00496416	-0.100134
A_14_P123271	chr1:107313019-107313078	HRMT1L6	1	107313019	107313078	0.0363682	0.0928916	-0.0828421
A_14_P126096	chr1:107369943-107370002	chr1:107369943-107370002	1	107369943	107370002	-0.0288158	-0.00851881	-0.0946554
A_14_P137721	chr1:107394551-107394600	chr1:107394551-107394600	1	107394551	107394600	-0.00771873	0.066838	-0.0721956
A_14_P108636	chr1:107415867-107415926	NTNG1	1	107415867	107415926	0.000895517	0.0440479	-0.144937
A_14_P125817	chr1:107454623-107454682	NTNG1	1	107454623	107454682	0.00425721	0.0235716	-0.0983448
A_14_P136464	chr1:107495293-107495352	NTNG1	1	107495293	107495352	0.0363686	0.0585193	-0.066435
A_14_P111608	chr1:107579328-107579387	NTNG1	1	107579328	107579387	0.0438416	0.0927295	-0.0807289
A_14_P105234	chr1:107663362-107663421	NTNG1	1	107663362	107663421	-0.0131064	-0.0379255	-0.0808161
A_14_P107019	chr1:107736314-107736373	NTNG1	1	107736314	107736373	-0.0140467	-0.0180716	-0.10237
A_14_P139901	chr1:107826006-107826065	VAV3	1	107826006	107826065	-0.0500832	0.010195	-0.102841
A_14_P131752	chr1:107943052-107943111	VAV3	1	107943052	107943111	-0.0297607	0.002944	-0.101785
A_14_P123596	chr1:108003704-108003763	VAV3	1	108003704	108003763	-0.0605507	-0.0277357	-0.0992575
A_14_P105507	chr1:108064350-108064409	VAV3	1	108064350	108064409	0.00466166	-0.00952579	-0.129371
A_14_P108585	chr1:108129546-108129605	VAV3	1	108129546	108129605	0.0511735	0.072826	-0.0491295
A_14_P127063	chr1:108217019-108217078	VAV3	1	108217019	108217078	0.0625221	0.0426585	-0.0394171
A_14_P135798	chr1:108296337-108296396	chr1:108296337-108296396	1	108296337	108296396	-0.066471	-0.0203537	-0.172369
A_14_P136716	chr1:108391629-108391688	SLC25A24	1	108391629	108391688	-0.0270429	0.03745	-0.111289
A_14_P114010	chr1:108415871-108415930	SLC25A24	1	108415871	108415930	0.0239103	0.0799199	-0.104055
A_14_P108224	chr1:108436600-108436656	SLC25A24	1	108436600	108436656	0.0911484	0.103546	-0.00478253
A_14_P100789	chr1:108473284-108473343	chr1:108473284-108473343	1	108473284	108473343	-0.0187774	0.0464357	-0.10072
A_14_P131566	chr1:108591277-108591336	LOC388657	1	108591277	108591336	0.0394977	0.0283307	-0.114628
A_14_P102900	chr1:108858185-108858244	ENST00000294656	1	108858185	108858244	0.0282756	0.0472138	-0.0716972
A_14_P128200	chr1:108909358-108909417	FLJ30525	1	108909358	108909417	-0.00300366	0.0689623	-0.119543
A_14_P130140	chr1:108950717-108950776	FLJ10330	1	108950717	108950776	-0.0328813	0.00285666	-0.0952012
A_14_P117466	chr1:108977196-108977255	FLJ35838	1	108977196	108977255	0.0580272	0.100409	-0.0927462
A_14_P132468	chr1:109002699-109002758	STXBP3	1	109002699	109002758	-0.0122416	-0.0109952	-0.0941746
A_14_P124665	chr1:109023059-109023118	STXBP3	1	109023059	109023118	0.0116308	0.0263502	-0.120001
A_14_P136387	chr1:109063776-109063835	STXBP3	1	109063776	109063835	-0.0951512	-0.0588909	-0.191106
A_14_P116181	chr1:109091416-109091475	MGC26989	1	109091416	109091475	0.0468181	0.0508528	-0.110512
A_14_P113357	chr1:109111702-109111760	MGC26989	1	109111702	109111760	0.0299181	0.0456386	-0.0591209
A_14_P109948	chr1:109151647-109151706	GPSM2	1	109151647	109151706	0.0923217	0.086179	-0.00332938
A_14_P120217	chr1:109157817-109157876	GPSM2	1	109157817	109157876	0.0937403	0.0988342	-0.0632007
A_14_P132264	chr1:109184487-109184546	GPSM2	1	109184487	109184546	-0.00869684	0.0100816	-0.0693432
A_14_P132264	chr1:109184487-109184546	GPSM2	1	109184487	109184546	0.0472668	0.0197135	-0.0733743
A_14_P132264	chr1:109184487-109184546	GPSM2	1	109184487	109184546	0.038058	0.0132903	-0.0794772
A_14_P113831	chr1:109191259-109191318	MCLC	1	109191259	109191318	0.0395828	0.0928749	-0.0786001
A_14_P109994	chr1:109241185-109241244	WDR47	1	109241185	109241244	-0.0449781	-0.00387607	-0.145947
A_14_P130865	chr1:109275738-109275797	WDR47	1	109275738	109275797	0.0143544	0.00602637	-0.0632097
A_14_P129182	chr1:109351155-109351199	AD-020	1	109351155	109351199	0.0371713	0.0173463	0.0595438
A_14_P136005	chr1:109432543-109432602	KIAA1324	1	109432543	109432602	0.0702647	0.0630547	-0.00843701
A_14_P132640	chr1:109452690-109452738	KIAA1324	1	109452690	109452738	0.00968763	0.030664	-0.00934403
A_14_P115528	chr1:109455502-109455557	KIAA1324	1	109455502	109455557	-0.0205488	0.0161201	-0.0974755
A_14_P112201	chr1:109457764-109457823	KIAA1324	1	109457764	109457823	-0.0766103	-0.0370093	-0.127055
A_14_P113715	chr1:109478671-109478729	SARS	1	109478671	109478729	0.0247714	0.0958181	-0.0212993
A_14_P132796	chr1:109491680-109491739	SARS	1	109491680	109491739	0.00534045	0.0925416	-0.0747427
A_14_P119967	chr1:109530324-109530381	CELSR2	1	109530324	109530381	0.00570433	0.0269804	-0.0602051
A_14_P131241	chr1:109535127-109535177	DDA3	1	109535127	109535177	-0.0389337	-0.0132399	-0.0643714
A_14_P120395	chr1:109568373-109568432	SORT1	1	109568373	109568432	0.072212	0.10058	0.0105563
A_14_P125571	chr1:109590880-109590939	SORT1	1	109590880	109590939	-0.00516977	0.00888881	-0.0912834
A_14_P115494	chr1:109634367-109634426	SORT1	1	109634367	109634426	0.0742316	0.0798775	-0.0441857
A_14_P113393	chr1:109667729-109667784	PSMA5	1	109667729	109667784	0.00783011	0.0273944	-0.06061
A_14_P129961	chr1:109735314-109735372	MG29	1	109735314	109735372	-0.0363632	0.0254247	-0.0883331
A_14_P129973	chr1:109742170-109742214	ATXN7L2	1	109742170	109742214	-0.0396365	0.000216574	-0.0694851
A_14_P105170	chr1:109751227-109751286	CYB561D1	1	109751227	109751286	-0.0012933	0.0531291	-0.0462238
A_14_P106668	chr1:109796031-109796090	GPR61	1	109796031	109796090	-0.00675997	0.00700759	0.0273653
A_14_P121787	chr1:109828550-109828609	GNAI3	1	109828550	109828609	0.0434449	-0.00658755	-0.10551
A_14_P119691	chr1:109860960-109861014	GNAT2	1	109860960	109861014	-0.0708206	-0.0488743	-0.099071
A_14_P107966	chr1:109879691-109879746	AMPD2	1	109879691	109879746	-0.0368217	-0.028535	-0.0552213
A_14_P134194	chr1:109912570-109912626	GSTM4	1	109912570	109912626	0.0688736	0.0587708	0.0161024
A_14_P109627	chr1:109928021-109928073	GSTM2	1	109928021	109928073	-0.0176138	-0.0192089	-0.0726004
A_14_P110581	chr1:109944351-109944401	GSTM1	1	109944351	109944401	-0.121561	-0.11289	-0.0188602
A_14_P134983	chr1:109972858-109972917	GSTM5	1	109972858	109972917	0.0691349	0.122424	0.013695
A_14_P109485	chr1:109991537-109991596	GSTM3	1	109991537	109991596	0.0380266	0.0643139	-0.0103186
A_14_P135208	chr1:109993121-109993180	GSTM3	1	109993121	109993180	0.0438416	0.0296103	-0.047013
A_14_P109623	chr1:109994285-109994337	GSTM3	1	109994285	109994337	-0.0295701	0.0195294	-0.0245689
A_14_P103627	chr1:110006808-110006852	EPS8L3	1	110006808	110006852	0.0446232	0.083641	0.0142451
A_14_P118987	chr1:110011341-110011400	EPS8L3	1	110011341	110011400	0.0610197	0.0307162	0.0329722
A_14_P201862	chr1:110017752-110017811	EPS8L3	1	110017752	110017811	-0.0516708	0.0134704	-0.103769
A_14_P123119	chr1:110166371-110166423	CSF1	1	110166371	110166423	0.0191066	0.0962542	-0.0244824
A_14_P112480	chr1:110174681-110174734	CSF1	1	110174681	110174734	-0.000963697	0.0658267	-0.0531252
A_14_P103968	chr1:110176552-110176608	CSF1	1	110176552	110176608	-0.0539907	-0.0170775	-0.0828952
A_14_P100333	chr1:110259062-110259114	AHCYL1	1	110259062	110259114	-0.00796838	0.0105333	-0.100169
A_14_P139122	chr1:110274606-110274665	AHCYL1	1	110274606	110274665	0.0573189	0.110625	-0.0538506
A_14_P113129	chr1:110314636-110314695	FAM40A	1	110314636	110314695	0.035213	0.0664445	-0.0621474
A_14_P200027	chr1:110321159-110321218	ALX3	1	110321159	110321218	0.0674087	0.162433	0.026863
A_14_P102148	chr1:110398895-110398954	chr1:110398895-110398954	1	110398895	110398954	0.0342478	0.0817664	-0.136971
A_14_P110160	chr1:110453999-110454052	LOC284462	1	110453999	110454052	0.00308952	0.0281269	-0.0713166
A_14_P132740	chr1:110467601-110467653	KCNC4	1	110467601	110467653	-0.00413227	0.0482145	-0.0671315
A_14_P107172	chr1:110487857-110487916	KCNC4	1	110487857	110487916	-0.00993487	0.0514933	-0.0311318
A_14_P132139	chr1:110557062-110557121	BC053344	1	110557062	110557121	-0.00702778	0.0242798	-0.0947809
A_14_P110423	chr1:110600047-110600106	RBM15	1	110600047	110600106	0.0837393	0.0825896	-0.00705328
A_14_P137311	chr1:110618497-110618556	SLC16A4	1	110618497	110618556	0.00270744	0.0810893	-0.0604548
A_14_P120166	chr1:110656019-110656078	HBXIP	1	110656019	110656078	-0.00720084	0.0348334	-0.0628417
A_14_P104503	chr1:110706867-110706926	PROK1	1	110706867	110706926	0.00615025	0.0910476	0.00649865
A_14_P139258	chr1:110771917-110771970	KCNA10	1	110771917	110771970	-0.0404672	0.0331491	-0.0934468
A_14_P127085	chr1:110798242-110798301	chr1:110798242-110798301	1	110798242	110798301	-0.00660191	0.0240388	-0.0688466
A_14_P127347	chr1:110858061-110858120	KCNA2	1	110858061	110858120	-0.0783586	-0.0433439	-0.156526
A_14_P118951	chr1:110882640-110882699	KCNA2	1	110882640	110882699	0.0148319	0.0163872	-0.091897
A_14_P136088	chr1:110926324-110926383	chr1:110926324-110926383	1	110926324	110926383	0.066659	-0.018927	-0.00323439
A_14_P200644	chr1:110927272-110927331	KCNA3	1	110927272	110927331	-0.0234375	-0.0173401	-0.0998212
A_14_P128107	chr1:111105592-111105651	LOC137829	1	111105592	111105651	0.0803728	0.0542038	-0.0970732
A_14_P103836	chr1:111152459-111152513	CD53	1	111152459	111152513	-0.00154134	-0.00313919	-0.114632
A_14_P120897	chr1:111207591-111207650	RIF1	1	111207591	111207650	-0.0307153	-0.0234654	-0.127925
A_14_P201697	chr1:111212367-111212426	RIF1	1	111212367	111212426	0.0239162	0.0236712	-0.0764836
A_14_P107364	chr1:111373468-111373527	MGC54289	1	111373468	111373527	-0.0412631	0.00275881	-0.132891
A_14_P120283	chr1:111386122-111386181	MGC54289	1	111386122	111386181	-0.0150839	-0.0162229	-0.0876177
A_14_P114718	chr1:111398178-111398237	CEPT1	1	111398178	111398237	0.0378366	0.0416429	0.0249516
A_14_P131085	chr1:111398311-111398366	CEPT1	1	111398311	111398366	0.00609077	0.0500285	-0.201773
A_14_P129737	chr1:111429533-111429592	CEPT1	1	111429533	111429592	0.0179954	0.0747395	-0.114021
A_14_P112090	chr1:111452159-111452210	FLJ22457	1	111452159	111452210	0.0365991	0.0704204	-0.0125498
A_14_P112006	chr1:111454296-111454352	FLJ22457	1	111454296	111454352	-0.0278122	0.0510467	-0.118144
A_14_P139022	chr1:111484451-111484499	CHI3L2	1	111484451	111484499	-0.0363302	-0.0202844	-0.100933
A_14_P136609	chr1:111494654-111494713	CHI3L2	1	111494654	111494713	0.0205834	0.0619694	-0.05436
A_14_P111317	chr1:111565201-111565260	CHIA	1	111565201	111565260	0.00404282	0.0611299	-0.078669
A_14_P100450	chr1:111569011-111569070	CHIA	1	111569011	111569070	0.0126119	0.0305913	-0.0181939
A_14_P129803	chr1:111603205-111603264	LOC128344	1	111603205	111603264	0.0302085	0.0881461	-0.0910162
A_14_P132649	chr1:111668956-111669015	chr1:111668956-111669015	1	111668956	111669015	0.00407118	0.0514161	-0.02438
A_14_P132998	chr1:111676271-111676329	OVGP1	1	111676271	111676329	0.019183	0.0309475	0.00120573
A_14_P133244	chr1:111699352-111699411	MEP50	1	111699352	111699411	-0.0161641	0.0137285	-0.108469
A_14_P116647	chr1:111715536-111715595	ATP5F1	1	111715536	111715595	-0.069301	-0.0415753	-0.104808
A_14_P100057	chr1:111733105-111733164	MGC24133	1	111733105	111733164	0.00147491	0.0547391	-0.0446052
A_14_P137833	chr1:111744419-111744473	AD026	1	111744419	111744473	-0.0495413	-0.0611518	-0.125694
A_14_P117121	chr1:111757935-111757987	AD026	1	111757935	111757987	-0.00532987	0.00628827	-0.0461952
A_14_P200028	chr1:111758625-111758678	ADORA3	1	111758625	111758678	0.0610389	0.0291153	0.0319765
A_14_P127616	chr1:111792782-111792841	ADORA3	1	111792782	111792841	0.0310583	0.0285079	-0.0797444
A_14_P127026	chr1:111877546-111877605	RAP1A	1	111877546	111877605	-0.0239327	0.0128429	-0.0677931
A_14_P128262	chr1:111922362-111922421	RAP1A	1	111922362	111922421	0.00915793	0.0300313	-0.0906397
A_14_P128424	chr1:111967126-111967182	RAP1A	1	111967126	111967182	0.0400668	0.0927253	-0.0428857
A_14_P138046	chr1:111991187-111991246	LOC55924	1	111991187	111991246	-0.0306617	0.00139734	-0.0695383
A_14_P114738	chr1:112011095-112011154	DDX20	1	112011095	112011154	-0.032121	-0.0381794	-0.119427
A_14_P104103	chr1:112017184-112017243	DDX20	1	112017184	112017243	-0.0756585	-0.0398589	-0.144376
A_14_P134410	chr1:112078701-112078760	KCND3	1	112078701	112078760	-0.0130654	0.0279139	0.0229827
A_14_P131937	chr1:112132491-112132550	KCND3	1	112132491	112132550	0.0410155	0.134815	-0.00215544
[truncated: 40,876 more rows]
